# Supplementary material for: Empathic responses to social targets: The influence of warmth and competence perceptions, situational valence, and social identification
Source: PLoS One. 2021 Mar 15;16(3):e0248562. doi: 10.1371/journal.pone.0248562 (PMC7959363; doi:10.1371/journal.pone.0248562)
Supplement: S1 Data — (XLSX) [file pone.0248562.s008.xlsx]

## Sheet: Empathy manuscript data n89
Subject_ID	Trial_ID	Likelihood estimate	IOS	Warmth	Competence	Valence	Cognitive empathy	Emotional empathy	Character	SCM_Question	Name	Emotional empathy original	Cognitive empathy original	Competence	Warmth	IOS
1	1	19	3	Cold	Incompetent	Positive	34	17	Alcoholic	Umarmt werden	SCM01	67	84	0	9	3
1	2	8	3	Cold	Incompetent	Positive	33	19	Alcoholic	Ein Freund gibt zuvor geliehenes Geld zurÃ¼ck	SCM01	69	83	0	9	3
1	3	2	3	Cold	Incompetent	Positive	-39	-36	Alcoholic	Verwandte haben, die einen bei einem Familienfest freundlich begrÃ¼ssen	SCM01	14	11	0	9	3
1	4	88	3	Cold	Incompetent	Positive	32	0	Alcoholic	Ein heisses Bad/Dusche nehmen, an einem kalten Tag	SCM01	50	82	0	9	3
1	5	18	3	Cold	Incompetent	Positive	9	-4	Alcoholic	Einen lustigen Witz hÃ¶ren	SCM01	46	59	0	9	3
1	6	4	3	Cold	Incompetent	Positive	0	-12	Alcoholic	Ein neuer Nachbar kommt sich vorstellen	SCM01	38	50	0	9	3
1	7	13	3	Cold	Incompetent	Positive	24	10	Alcoholic	Ein Song den man besonders gern hat, im Radio hÃ¶ren	SCM01	60	74	0	9	3
1	8	79	3	Cold	Incompetent	Positive	-27	-12	Alcoholic	Einen alten Freund zufÃ¤llig auf der Strasse treffen	SCM01	38	23	0	9	3
1	9	65	3	Cold	Incompetent	Negative	0	4	Alcoholic	GeschÃ¤ft schliesst gerade, wenn man ankommt	SCM01	46	50	0	9	3
1	10	94	3	Cold	Incompetent	Negative	0	10	Alcoholic	Gammliges Essen im KÃ¼hlschrank finden	SCM01	40	50	0	9	3
1	11	100	3	Cold	Incompetent	Negative	0	0	Alcoholic	Eine Ã¶ffentliche Toilette benutzen	SCM01	50	50	0	9	3
1	12	86	3	Cold	Incompetent	Negative	0	0	Alcoholic	Kalten Kaffee/Tee trinken	SCM01	50	50	0	9	3
1	13	68	3	Cold	Incompetent	Negative	25	9	Alcoholic	Computer stÃ¼rzt beim Schreiben eines Textes ab	SCM01	41	25	0	9	3
1	14	15	3	Cold	Incompetent	Negative	0	11	Alcoholic	Ein Nachbar hÃ¶rt zu laut Musik	SCM01	39	50	0	9	3
1	15	95	3	Cold	Incompetent	Negative	0	32	Alcoholic	Gebrochenes Herz nach Beziehungsende haben	SCM01	18	50	0	9	3
1	16	6	3	Cold	Incompetent	Negative	33	8	Alcoholic	Von jemandem mit einer anderen Person verwechselt werden	SCM01	42	17	0	9	3
1	17	83	3	Cold	Incompetent	Positive	-37	-32	Alcoholic	Erfolgreich eine Rede halten	SCM01	18	13	0	9	3
1	18	73	3	Cold	Incompetent	Positive	33	-14	Alcoholic	2 Stunden ein Kind hÃ¼ten und das Kind hat dabei Spass	SCM01	36	83	0	9	3
1	19	37	3	Cold	Incompetent	Positive	26	-8	Alcoholic	Einen Karaoke Contest gewinnen	SCM01	42	76	0	9	3
1	20	16	3	Cold	Incompetent	Positive	-44	-32	Alcoholic	Einen Beststeller Ã¼ber das eigene Leben schreiben	SCM01	18	6	0	9	3
1	21	11	3	Cold	Incompetent	Positive	33	-7	Alcoholic	Ein Auto gewinnen	SCM01	43	83	0	9	3
1	22	0	3	Cold	Incompetent	Positive	35	-11	Alcoholic	20 CHF auf der Strasse finden	SCM01	39	85	0	9	3
1	23	71	3	Cold	Incompetent	Positive	4	14	Alcoholic	Eine Sternschnuppe sehen	SCM01	64	54	0	9	3
1	24	70	3	Cold	Incompetent	Positive	42	-30	Alcoholic	Beim Sportwetten gewinnen	SCM01	20	92	0	9	3
1	25	20	3	Cold	Incompetent	Negative	41	17	Alcoholic	Ehe endet in einer bitteren Scheidung	SCM01	33	9	0	9	3
1	26	7	3	Cold	Incompetent	Negative	42	6	Alcoholic	50 CHF auf der Strasse verlieren	SCM01	44	8	0	9	3
1	27	69	3	Cold	Incompetent	Negative	13	0	Alcoholic	Starke, kaum aushaltbare Zahnschmerzen bekommen	SCM01	50	37	0	9	3
1	28	87	3	Cold	Incompetent	Negative	23	17	Alcoholic	Sich eine Verwundung zuziehen, die genÃ¤ht werden muss	SCM01	33	27	0	9	3
1	29	79	3	Cold	Incompetent	Negative	37	12	Alcoholic	Zeuge des Ausraubens einer Bankfiliale werden	SCM01	38	13	0	9	3
1	30	86	3	Cold	Incompetent	Negative	25	10	Alcoholic	FÃ¤lschlicherweise fÃ¼r ein ernstes Verbrechen beschuldigt werden	SCM01	40	25	0	9	3
1	31	5	3	Cold	Incompetent	Negative	32	16	Alcoholic	Von einem Hund gebissen werden	SCM01	34	18	0	9	3
1	32	51	3	Cold	Incompetent	Negative	23	11	Alcoholic	Bei einem starken Sturm beobachten, wie ein Baum auf ein Haus fÃ¤llt	SCM01	39	27	0	9	3
2	1	71	1	Cold	Incompetent	Positive	27	18	Alcoholic	Umarmt werden	SCM02	68	77	50	25	1
2	2	29	1	Cold	Incompetent	Positive	-10	8	Alcoholic	Ein Freund gibt zuvor geliehenes Geld zurÃ¼ck	SCM02	58	40	50	25	1
2	3	52	1	Cold	Incompetent	Positive	-25	-18	Alcoholic	Verwandte haben, die einen bei einem Familienfest freundlich begrÃ¼ssen	SCM02	32	25	50	25	1
2	4	43	1	Cold	Incompetent	Positive	0	0	Alcoholic	Ein heisses Bad/Dusche nehmen, an einem kalten Tag	SCM02	50	50	50	25	1
2	5	50	1	Cold	Incompetent	Positive	0	0	Alcoholic	Einen lustigen Witz hÃ¶ren	SCM02	50	50	50	25	1
2	6	28	1	Cold	Incompetent	Positive	31	19	Alcoholic	Ein neuer Nachbar kommt sich vorstellen	SCM02	69	81	50	25	1
2	7	73	1	Cold	Incompetent	Positive	6	7	Alcoholic	Ein Song den man besonders gern hat, im Radio hÃ¶ren	SCM02	57	56	50	25	1
2	8	60	1	Cold	Incompetent	Positive	0	0	Alcoholic	Einen alten Freund zufÃ¤llig auf der Strasse treffen	SCM02	50	50	50	25	1
2	9	78	1	Cold	Incompetent	Negative	2	3	Alcoholic	GeschÃ¤ft schliesst gerade, wenn man ankommt	SCM02	47	48	50	25	1
2	10	50	1	Cold	Incompetent	Negative	20	15	Alcoholic	Gammliges Essen im KÃ¼hlschrank finden	SCM02	35	30	50	25	1
2	11	80	1	Cold	Incompetent	Negative	1	2	Alcoholic	Eine Ã¶ffentliche Toilette benutzen	SCM02	48	49	50	25	1
2	12	50	1	Cold	Incompetent	Negative	0	0	Alcoholic	Kalten Kaffee/Tee trinken	SCM02	50	50	50	25	1
2	13	31	1	Cold	Incompetent	Negative	2	15	Alcoholic	Computer stÃ¼rzt beim Schreiben eines Textes ab	SCM02	35	48	50	25	1
2	14	33	1	Cold	Incompetent	Negative	0	0	Alcoholic	Ein Nachbar hÃ¶rt zu laut Musik	SCM02	50	50	50	25	1
2	15	60	1	Cold	Incompetent	Negative	1	3	Alcoholic	Gebrochenes Herz nach Beziehungsende haben	SCM02	47	49	50	25	1
2	16	11	1	Cold	Incompetent	Negative	1	1	Alcoholic	Von jemandem mit einer anderen Person verwechselt werden	SCM02	49	49	50	25	1
2	17	27	1	Cold	Incompetent	Positive	-3	-5	Alcoholic	Erfolgreich eine Rede halten	SCM02	45	47	50	25	1
2	18	5	1	Cold	Incompetent	Positive	-36	-40	Alcoholic	2 Stunden ein Kind hÃ¼ten und das Kind hat dabei Spass	SCM02	10	14	50	25	1
2	19	55	1	Cold	Incompetent	Positive	0	-13	Alcoholic	Einen Karaoke Contest gewinnen	SCM02	37	50	50	25	1
2	20	53	1	Cold	Incompetent	Positive	0	12	Alcoholic	Einen Beststeller Ã¼ber das eigene Leben schreiben	SCM02	62	50	50	25	1
2	21	50	1	Cold	Incompetent	Positive	0	0	Alcoholic	Ein Auto gewinnen	SCM02	50	50	50	25	1
2	22	23	1	Cold	Incompetent	Positive	0	0	Alcoholic	20 CHF auf der Strasse finden	SCM02	50	50	50	25	1
2	23	58	1	Cold	Incompetent	Positive	2	3	Alcoholic	Eine Sternschnuppe sehen	SCM02	53	52	50	25	1
2	24	42	1	Cold	Incompetent	Positive	0	-17	Alcoholic	Beim Sportwetten gewinnen	SCM02	33	50	50	25	1
2	25	63	1	Cold	Incompetent	Negative	31	19	Alcoholic	Ehe endet in einer bitteren Scheidung	SCM02	31	19	50	25	1
2	26	16	1	Cold	Incompetent	Negative	0	0	Alcoholic	50 CHF auf der Strasse verlieren	SCM02	50	50	50	25	1
2	27	50	1	Cold	Incompetent	Negative	6	10	Alcoholic	Starke, kaum aushaltbare Zahnschmerzen bekommen	SCM02	40	44	50	25	1
2	28	50	1	Cold	Incompetent	Negative	11	14	Alcoholic	Sich eine Verwundung zuziehen, die genÃ¤ht werden muss	SCM02	36	39	50	25	1
2	29	35	1	Cold	Incompetent	Negative	0	0	Alcoholic	Zeuge des Ausraubens einer Bankfiliale werden	SCM02	50	50	50	25	1
2	30	44	1	Cold	Incompetent	Negative	10	10	Alcoholic	FÃ¤lschlicherweise fÃ¼r ein ernstes Verbrechen beschuldigt werden	SCM02	40	40	50	25	1
2	31	30	1	Cold	Incompetent	Negative	13	10	Alcoholic	Von einem Hund gebissen werden	SCM02	40	37	50	25	1
2	32	60	1	Cold	Incompetent	Negative	0	1	Alcoholic	Bei einem starken Sturm beobachten, wie ein Baum auf ein Haus fÃ¤llt	SCM02	49	50	50	25	1
3	1	18	1	Cold	Incompetent	Positive	50	50	Alcoholic	Umarmt werden	SCM03	100	100	0	10	1
3	2	25	1	Cold	Incompetent	Positive	49	27	Alcoholic	Ein Freund gibt zuvor geliehenes Geld zurÃ¼ck	SCM03	77	99	0	10	1
3	3	17	1	Cold	Incompetent	Positive	29	50	Alcoholic	Verwandte haben, die einen bei einem Familienfest freundlich begrÃ¼ssen	SCM03	100	79	0	10	1
3	4	18	1	Cold	Incompetent	Positive	50	38	Alcoholic	Ein heisses Bad/Dusche nehmen, an einem kalten Tag	SCM03	88	100	0	10	1
3	5	59	1	Cold	Incompetent	Positive	41	39	Alcoholic	Einen lustigen Witz hÃ¶ren	SCM03	89	91	0	10	1
3	6	14	1	Cold	Incompetent	Positive	-3	-23	Alcoholic	Ein neuer Nachbar kommt sich vorstellen	SCM03	27	47	0	10	1
3	7	55	1	Cold	Incompetent	Positive	40	26	Alcoholic	Ein Song den man besonders gern hat, im Radio hÃ¶ren	SCM03	76	90	0	10	1
3	8	36	1	Cold	Incompetent	Positive	5	4	Alcoholic	Einen alten Freund zufÃ¤llig auf der Strasse treffen	SCM03	54	55	0	10	1
3	9	68	1	Cold	Incompetent	Negative	27	9	Alcoholic	GeschÃ¤ft schliesst gerade, wenn man ankommt	SCM03	41	23	0	10	1
3	10	87	1	Cold	Incompetent	Negative	0	0	Alcoholic	Gammliges Essen im KÃ¼hlschrank finden	SCM03	50	50	0	10	1
3	11	100	1	Cold	Incompetent	Negative	0	0	Alcoholic	Eine Ã¶ffentliche Toilette benutzen	SCM03	50	50	0	10	1
3	12	92	1	Cold	Incompetent	Negative	0	0	Alcoholic	Kalten Kaffee/Tee trinken	SCM03	50	50	0	10	1
3	13	0	1	Cold	Incompetent	Negative	41	7	Alcoholic	Computer stÃ¼rzt beim Schreiben eines Textes ab	SCM03	43	9	0	10	1
3	14	69	1	Cold	Incompetent	Negative	10	2	Alcoholic	Ein Nachbar hÃ¶rt zu laut Musik	SCM03	48	40	0	10	1
3	15	24	1	Cold	Incompetent	Negative	44	50	Alcoholic	Gebrochenes Herz nach Beziehungsende haben	SCM03	0	6	0	10	1
3	16	16	1	Cold	Incompetent	Negative	6	0	Alcoholic	Von jemandem mit einer anderen Person verwechselt werden	SCM03	50	44	0	10	1
3	17	14	1	Cold	Incompetent	Positive	-6	-39	Alcoholic	Erfolgreich eine Rede halten	SCM03	11	44	0	10	1
3	18	18	1	Cold	Incompetent	Positive	5	-33	Alcoholic	2 Stunden ein Kind hÃ¼ten und das Kind hat dabei Spass	SCM03	17	55	0	10	1
3	19	18	1	Cold	Incompetent	Positive	28	-25	Alcoholic	Einen Karaoke Contest gewinnen	SCM03	25	78	0	10	1
3	20	0	1	Cold	Incompetent	Positive	-12	-50	Alcoholic	Einen Beststeller Ã¼ber das eigene Leben schreiben	SCM03	0	38	0	10	1
3	21	19	1	Cold	Incompetent	Positive	50	26	Alcoholic	Ein Auto gewinnen	SCM03	76	100	0	10	1
3	22	43	1	Cold	Incompetent	Positive	50	11	Alcoholic	20 CHF auf der Strasse finden	SCM03	61	100	0	10	1
3	23	24	1	Cold	Incompetent	Positive	33	28	Alcoholic	Eine Sternschnuppe sehen	SCM03	78	83	0	10	1
3	24	55	1	Cold	Incompetent	Positive	46	14	Alcoholic	Beim Sportwetten gewinnen	SCM03	64	96	0	10	1
3	25	86	1	Cold	Incompetent	Negative	35	18	Alcoholic	Ehe endet in einer bitteren Scheidung	SCM03	32	15	0	10	1
3	26	88	1	Cold	Incompetent	Negative	50	46	Alcoholic	50 CHF auf der Strasse verlieren	SCM03	4	0	0	10	1
3	27	86	1	Cold	Incompetent	Negative	50	34	Alcoholic	Starke, kaum aushaltbare Zahnschmerzen bekommen	SCM03	16	0	0	10	1
3	28	100	1	Cold	Incompetent	Negative	39	14	Alcoholic	Sich eine Verwundung zuziehen, die genÃ¤ht werden muss	SCM03	36	11	0	10	1
3	29	41	1	Cold	Incompetent	Negative	32	25	Alcoholic	Zeuge des Ausraubens einer Bankfiliale werden	SCM03	25	18	0	10	1
3	30	77	1	Cold	Incompetent	Negative	49	50	Alcoholic	FÃ¤lschlicherweise fÃ¼r ein ernstes Verbrechen beschuldigt werden	SCM03	0	1	0	10	1
3	31	65	1	Cold	Incompetent	Negative	42	44	Alcoholic	Von einem Hund gebissen werden	SCM03	6	8	0	10	1
3	32	55	1	Cold	Incompetent	Negative	0	0	Alcoholic	Bei einem starken Sturm beobachten, wie ein Baum auf ein Haus fÃ¤llt	SCM03	50	50	0	10	1
4	1	50	1	Cold	Incompetent	Positive	9	2	Alcoholic	Umarmt werden	SCM05	52	59	47	51	1
4	2	50	1	Cold	Incompetent	Positive	9	2	Alcoholic	Ein Freund gibt zuvor geliehenes Geld zurÃ¼ck	SCM05	52	59	47	51	1
4	3	44	1	Cold	Incompetent	Positive	3	0	Alcoholic	Verwandte haben, die einen bei einem Familienfest freundlich begrÃ¼ssen	SCM05	50	53	47	51	1
4	4	7	1	Cold	Incompetent	Positive	4	0	Alcoholic	Ein heisses Bad/Dusche nehmen, an einem kalten Tag	SCM05	50	54	47	51	1
4	5	50	1	Cold	Incompetent	Positive	7	0	Alcoholic	Einen lustigen Witz hÃ¶ren	SCM05	50	57	47	51	1
4	6	50	1	Cold	Incompetent	Positive	0	0	Alcoholic	Ein neuer Nachbar kommt sich vorstellen	SCM05	50	50	47	51	1
4	7	50	1	Cold	Incompetent	Positive	18	7	Alcoholic	Ein Song den man besonders gern hat, im Radio hÃ¶ren	SCM05	57	68	47	51	1
4	8	57	1	Cold	Incompetent	Positive	9	2	Alcoholic	Einen alten Freund zufÃ¤llig auf der Strasse treffen	SCM05	52	59	47	51	1
4	9	43	1	Cold	Incompetent	Negative	6	0	Alcoholic	GeschÃ¤ft schliesst gerade, wenn man ankommt	SCM05	50	44	47	51	1
4	10	50	1	Cold	Incompetent	Negative	3	2	Alcoholic	Gammliges Essen im KÃ¼hlschrank finden	SCM05	48	47	47	51	1
4	11	55	1	Cold	Incompetent	Negative	2	0	Alcoholic	Eine Ã¶ffentliche Toilette benutzen	SCM05	50	48	47	51	1
4	12	41	1	Cold	Incompetent	Negative	2	0	Alcoholic	Kalten Kaffee/Tee trinken	SCM05	50	48	47	51	1
4	13	47	1	Cold	Incompetent	Negative	10	2	Alcoholic	Computer stÃ¼rzt beim Schreiben eines Textes ab	SCM05	48	40	47	51	1
4	14	39	1	Cold	Incompetent	Negative	9	3	Alcoholic	Ein Nachbar hÃ¶rt zu laut Musik	SCM05	47	41	47	51	1
4	15	57	1	Cold	Incompetent	Negative	30	10	Alcoholic	Gebrochenes Herz nach Beziehungsende haben	SCM05	40	20	47	51	1
4	16	50	1	Cold	Incompetent	Negative	0	0	Alcoholic	Von jemandem mit einer anderen Person verwechselt werden	SCM05	50	50	47	51	1
4	17	11	1	Cold	Incompetent	Positive	36	5	Alcoholic	Erfolgreich eine Rede halten	SCM05	55	86	47	51	1
4	18	44	1	Cold	Incompetent	Positive	25	4	Alcoholic	2 Stunden ein Kind hÃ¼ten und das Kind hat dabei Spass	SCM05	54	75	47	51	1
4	19	46	1	Cold	Incompetent	Positive	22	11	Alcoholic	Einen Karaoke Contest gewinnen	SCM05	61	72	47	51	1
4	20	44	1	Cold	Incompetent	Positive	17	0	Alcoholic	Einen Beststeller Ã¼ber das eigene Leben schreiben	SCM05	50	67	47	51	1
4	21	40	1	Cold	Incompetent	Positive	38	2	Alcoholic	Ein Auto gewinnen	SCM05	52	88	47	51	1
4	22	53	1	Cold	Incompetent	Positive	25	0	Alcoholic	20 CHF auf der Strasse finden	SCM05	50	75	47	51	1
4	23	35	1	Cold	Incompetent	Positive	5	0	Alcoholic	Eine Sternschnuppe sehen	SCM05	50	55	47	51	1
4	24	46	1	Cold	Incompetent	Positive	14	0	Alcoholic	Beim Sportwetten gewinnen	SCM05	50	64	47	51	1
4	25	59	1	Cold	Incompetent	Negative	32	3	Alcoholic	Ehe endet in einer bitteren Scheidung	SCM05	47	18	47	51	1
4	26	46	1	Cold	Incompetent	Negative	19	4	Alcoholic	50 CHF auf der Strasse verlieren	SCM05	46	31	47	51	1
4	27	63	1	Cold	Incompetent	Negative	17	3	Alcoholic	Starke, kaum aushaltbare Zahnschmerzen bekommen	SCM05	47	33	47	51	1
4	28	50	1	Cold	Incompetent	Negative	18	4	Alcoholic	Sich eine Verwundung zuziehen, die genÃ¤ht werden muss	SCM05	46	32	47	51	1
4	29	14	1	Cold	Incompetent	Negative	18	7	Alcoholic	Zeuge des Ausraubens einer Bankfiliale werden	SCM05	43	32	47	51	1
4	30	50	1	Cold	Incompetent	Negative	40	16	Alcoholic	FÃ¤lschlicherweise fÃ¼r ein ernstes Verbrechen beschuldigt werden	SCM05	34	10	47	51	1
4	31	28	1	Cold	Incompetent	Negative	47	8	Alcoholic	Von einem Hund gebissen werden	SCM05	42	3	47	51	1
4	32	35	1	Cold	Incompetent	Negative	12	5	Alcoholic	Bei einem starken Sturm beobachten, wie ein Baum auf ein Haus fÃ¤llt	SCM05	45	38	47	51	1
5	1	25	1	Cold	Incompetent	Positive	43	42	Alcoholic	Umarmt werden	SCM06	92	93	14	13	1
5	2	0	1	Cold	Incompetent	Positive	33	4	Alcoholic	Ein Freund gibt zuvor geliehenes Geld zurÃ¼ck	SCM06	54	83	14	13	1
5	3	0	1	Cold	Incompetent	Positive	47	49	Alcoholic	Verwandte haben, die einen bei einem Familienfest freundlich begrÃ¼ssen	SCM06	99	97	14	13	1
5	4	33	1	Cold	Incompetent	Positive	50	50	Alcoholic	Ein heisses Bad/Dusche nehmen, an einem kalten Tag	SCM06	100	100	14	13	1
5	5	65	1	Cold	Incompetent	Positive	19	29	Alcoholic	Einen lustigen Witz hÃ¶ren	SCM06	79	69	14	13	1
5	6	75	1	Cold	Incompetent	Positive	-19	-28	Alcoholic	Ein neuer Nachbar kommt sich vorstellen	SCM06	22	31	14	13	1
5	7	29	1	Cold	Incompetent	Positive	23	21	Alcoholic	Ein Song den man besonders gern hat, im Radio hÃ¶ren	SCM06	71	73	14	13	1
5	8	66	1	Cold	Incompetent	Positive	5	13	Alcoholic	Einen alten Freund zufÃ¤llig auf der Strasse treffen	SCM06	63	55	14	13	1
5	9	81	1	Cold	Incompetent	Negative	47	3	Alcoholic	GeschÃ¤ft schliesst gerade, wenn man ankommt	SCM06	47	3	14	13	1
5	10	91	1	Cold	Incompetent	Negative	46	5	Alcoholic	Gammliges Essen im KÃ¼hlschrank finden	SCM06	45	4	14	13	1
5	11	83	1	Cold	Incompetent	Negative	0	0	Alcoholic	Eine Ã¶ffentliche Toilette benutzen	SCM06	50	50	14	13	1
5	12	78	1	Cold	Incompetent	Negative	0	0	Alcoholic	Kalten Kaffee/Tee trinken	SCM06	50	50	14	13	1
5	13	89	1	Cold	Incompetent	Negative	50	49	Alcoholic	Computer stÃ¼rzt beim Schreiben eines Textes ab	SCM06	1	0	14	13	1
5	14	39	1	Cold	Incompetent	Negative	6	0	Alcoholic	Ein Nachbar hÃ¶rt zu laut Musik	SCM06	50	44	14	13	1
5	15	100	1	Cold	Incompetent	Negative	50	17	Alcoholic	Gebrochenes Herz nach Beziehungsende haben	SCM06	33	0	14	13	1
5	16	87	1	Cold	Incompetent	Negative	0	0	Alcoholic	Von jemandem mit einer anderen Person verwechselt werden	SCM06	50	50	14	13	1
5	17	5	1	Cold	Incompetent	Positive	34	18	Alcoholic	Erfolgreich eine Rede halten	SCM06	68	84	14	13	1
5	18	0	1	Cold	Incompetent	Positive	0	-8	Alcoholic	2 Stunden ein Kind hÃ¼ten und das Kind hat dabei Spass	SCM06	42	50	14	13	1
5	19	0	1	Cold	Incompetent	Positive	46	10	Alcoholic	Einen Karaoke Contest gewinnen	SCM06	60	96	14	13	1
5	20	0	1	Cold	Incompetent	Positive	20	0	Alcoholic	Einen Beststeller Ã¼ber das eigene Leben schreiben	SCM06	50	70	14	13	1
5	21	14	1	Cold	Incompetent	Positive	47	0	Alcoholic	Ein Auto gewinnen	SCM06	50	97	14	13	1
5	22	96	1	Cold	Incompetent	Positive	50	0	Alcoholic	20 CHF auf der Strasse finden	SCM06	50	100	14	13	1
5	23	14	1	Cold	Incompetent	Positive	7	43	Alcoholic	Eine Sternschnuppe sehen	SCM06	93	57	14	13	1
5	24	28	1	Cold	Incompetent	Positive	50	5	Alcoholic	Beim Sportwetten gewinnen	SCM06	55	100	14	13	1
5	25	100	1	Cold	Incompetent	Negative	49	12	Alcoholic	Ehe endet in einer bitteren Scheidung	SCM06	38	1	14	13	1
5	26	100	1	Cold	Incompetent	Negative	40	16	Alcoholic	50 CHF auf der Strasse verlieren	SCM06	34	10	14	13	1
5	27	83	1	Cold	Incompetent	Negative	48	16	Alcoholic	Starke, kaum aushaltbare Zahnschmerzen bekommen	SCM06	34	2	14	13	1
5	28	92	1	Cold	Incompetent	Negative	50	40	Alcoholic	Sich eine Verwundung zuziehen, die genÃ¤ht werden muss	SCM06	10	0	14	13	1
5	29	89	1	Cold	Incompetent	Negative	35	0	Alcoholic	Zeuge des Ausraubens einer Bankfiliale werden	SCM06	50	15	14	13	1
5	30	91	1	Cold	Incompetent	Negative	50	6	Alcoholic	FÃ¤lschlicherweise fÃ¼r ein ernstes Verbrechen beschuldigt werden	SCM06	44	0	14	13	1
5	31	80	1	Cold	Incompetent	Negative	47	23	Alcoholic	Von einem Hund gebissen werden	SCM06	27	3	14	13	1
5	32	13	1	Cold	Incompetent	Negative	20	6	Alcoholic	Bei einem starken Sturm beobachten, wie ein Baum auf ein Haus fÃ¤llt	SCM06	44	30	14	13	1
6	1	2	1	Cold	Incompetent	Positive	22	49	Alcoholic	Umarmt werden	SCM07	99	72	21	41	1
6	2	19	1	Cold	Incompetent	Positive	10	41	Alcoholic	Ein Freund gibt zuvor geliehenes Geld zurÃ¼ck	SCM07	91	60	21	41	1
6	3	4	1	Cold	Incompetent	Positive	4	43	Alcoholic	Verwandte haben, die einen bei einem Familienfest freundlich begrÃ¼ssen	SCM07	93	54	21	41	1
6	4	2	1	Cold	Incompetent	Positive	32	45	Alcoholic	Ein heisses Bad/Dusche nehmen, an einem kalten Tag	SCM07	95	82	21	41	1
6	5	18	1	Cold	Incompetent	Positive	21	21	Alcoholic	Einen lustigen Witz hÃ¶ren	SCM07	71	71	21	41	1
6	6	18	1	Cold	Incompetent	Positive	17	36	Alcoholic	Ein neuer Nachbar kommt sich vorstellen	SCM07	86	67	21	41	1
6	7	43	1	Cold	Incompetent	Positive	6	44	Alcoholic	Ein Song den man besonders gern hat, im Radio hÃ¶ren	SCM07	94	56	21	41	1
6	8	4	1	Cold	Incompetent	Positive	13	41	Alcoholic	Einen alten Freund zufÃ¤llig auf der Strasse treffen	SCM07	91	63	21	41	1
6	9	38	1	Cold	Incompetent	Negative	50	11	Alcoholic	GeschÃ¤ft schliesst gerade, wenn man ankommt	SCM07	39	0	21	41	1
6	10	98	1	Cold	Incompetent	Negative	27	31	Alcoholic	Gammliges Essen im KÃ¼hlschrank finden	SCM07	19	23	21	41	1
6	11	92	1	Cold	Incompetent	Negative	-26	0	Alcoholic	Eine Ã¶ffentliche Toilette benutzen	SCM07	50	76	21	41	1
6	12	86	1	Cold	Incompetent	Negative	0	0	Alcoholic	Kalten Kaffee/Tee trinken	SCM07	50	50	21	41	1
6	13	0	1	Cold	Incompetent	Negative	9	21	Alcoholic	Computer stÃ¼rzt beim Schreiben eines Textes ab	SCM07	29	41	21	41	1
6	14	13	1	Cold	Incompetent	Negative	7	0	Alcoholic	Ein Nachbar hÃ¶rt zu laut Musik	SCM07	50	43	21	41	1
6	15	23	1	Cold	Incompetent	Negative	10	33	Alcoholic	Gebrochenes Herz nach Beziehungsende haben	SCM07	17	40	21	41	1
6	16	41	1	Cold	Incompetent	Negative	0	0	Alcoholic	Von jemandem mit einer anderen Person verwechselt werden	SCM07	50	50	21	41	1
6	17	8	1	Cold	Incompetent	Positive	17	36	Alcoholic	Erfolgreich eine Rede halten	SCM07	86	67	21	41	1
6	18	37	1	Cold	Incompetent	Positive	50	31	Alcoholic	2 Stunden ein Kind hÃ¼ten und das Kind hat dabei Spass	SCM07	81	100	21	41	1
6	19	10	1	Cold	Incompetent	Positive	6	6	Alcoholic	Einen Karaoke Contest gewinnen	SCM07	56	56	21	41	1
6	20	50	1	Cold	Incompetent	Positive	0	23	Alcoholic	Einen Beststeller Ã¼ber das eigene Leben schreiben	SCM07	73	50	21	41	1
6	21	0	1	Cold	Incompetent	Positive	50	2	Alcoholic	Ein Auto gewinnen	SCM07	52	100	21	41	1
6	22	55	1	Cold	Incompetent	Positive	21	27	Alcoholic	20 CHF auf der Strasse finden	SCM07	77	71	21	41	1
6	23	39	1	Cold	Incompetent	Positive	0	50	Alcoholic	Eine Sternschnuppe sehen	SCM07	100	50	21	41	1
6	24	16	1	Cold	Incompetent	Positive	41	6	Alcoholic	Beim Sportwetten gewinnen	SCM07	56	91	21	41	1
6	25	73	1	Cold	Incompetent	Negative	3	10	Alcoholic	Ehe endet in einer bitteren Scheidung	SCM07	40	47	21	41	1
6	26	0	1	Cold	Incompetent	Negative	50	50	Alcoholic	50 CHF auf der Strasse verlieren	SCM07	0	0	21	41	1
6	27	96	1	Cold	Incompetent	Negative	49	41	Alcoholic	Starke, kaum aushaltbare Zahnschmerzen bekommen	SCM07	9	1	21	41	1
6	28	84	1	Cold	Incompetent	Negative	4	17	Alcoholic	Sich eine Verwundung zuziehen, die genÃ¤ht werden muss	SCM07	33	46	21	41	1
6	29	45	1	Cold	Incompetent	Negative	0	0	Alcoholic	Zeuge des Ausraubens einer Bankfiliale werden	SCM07	50	50	21	41	1
6	30	93	1	Cold	Incompetent	Negative	22	50	Alcoholic	FÃ¤lschlicherweise fÃ¼r ein ernstes Verbrechen beschuldigt werden	SCM07	0	28	21	41	1
6	31	92	1	Cold	Incompetent	Negative	19	22	Alcoholic	Von einem Hund gebissen werden	SCM07	28	31	21	41	1
6	32	0	1	Cold	Incompetent	Negative	7	0	Alcoholic	Bei einem starken Sturm beobachten, wie ein Baum auf ein Haus fÃ¤llt	SCM07	50	43	21	41	1
7	1	16	3	Cold	Incompetent	Positive	43	2	Alcoholic	Umarmt werden	SCM08	52	93	2	35	3
7	2	26	3	Cold	Incompetent	Positive	44	3	Alcoholic	Ein Freund gibt zuvor geliehenes Geld zurÃ¼ck	SCM08	53	94	2	35	3
7	3	38	3	Cold	Incompetent	Positive	33	21	Alcoholic	Verwandte haben, die einen bei einem Familienfest freundlich begrÃ¼ssen	SCM08	71	83	2	35	3
7	4	44	3	Cold	Incompetent	Positive	46	14	Alcoholic	Ein heisses Bad/Dusche nehmen, an einem kalten Tag	SCM08	64	96	2	35	3
7	5	75	3	Cold	Incompetent	Positive	31	5	Alcoholic	Einen lustigen Witz hÃ¶ren	SCM08	55	81	2	35	3
7	6	23	3	Cold	Incompetent	Positive	5	3	Alcoholic	Ein neuer Nachbar kommt sich vorstellen	SCM08	53	55	2	35	3
7	7	55	3	Cold	Incompetent	Positive	12	3	Alcoholic	Ein Song den man besonders gern hat, im Radio hÃ¶ren	SCM08	53	62	2	35	3
7	8	24	3	Cold	Incompetent	Positive	28	3	Alcoholic	Einen alten Freund zufÃ¤llig auf der Strasse treffen	SCM08	53	78	2	35	3
7	9	75	3	Cold	Incompetent	Negative	15	0	Alcoholic	GeschÃ¤ft schliesst gerade, wenn man ankommt	SCM08	50	35	2	35	3
7	10	92	3	Cold	Incompetent	Negative	30	4	Alcoholic	Gammliges Essen im KÃ¼hlschrank finden	SCM08	46	20	2	35	3
7	11	100	3	Cold	Incompetent	Negative	6	0	Alcoholic	Eine Ã¶ffentliche Toilette benutzen	SCM08	50	44	2	35	3
7	12	93	3	Cold	Incompetent	Negative	20	3	Alcoholic	Kalten Kaffee/Tee trinken	SCM08	47	30	2	35	3
7	13	61	3	Cold	Incompetent	Negative	16	3	Alcoholic	Computer stÃ¼rzt beim Schreiben eines Textes ab	SCM08	47	34	2	35	3
7	14	94	3	Cold	Incompetent	Negative	10	0	Alcoholic	Ein Nachbar hÃ¶rt zu laut Musik	SCM08	50	40	2	35	3
7	15	66	3	Cold	Incompetent	Negative	34	4	Alcoholic	Gebrochenes Herz nach Beziehungsende haben	SCM08	46	16	2	35	3
7	16	25	3	Cold	Incompetent	Negative	11	0	Alcoholic	Von jemandem mit einer anderen Person verwechselt werden	SCM08	50	39	2	35	3
7	17	11	3	Cold	Incompetent	Positive	29	5	Alcoholic	Erfolgreich eine Rede halten	SCM08	55	79	2	35	3
7	18	24	3	Cold	Incompetent	Positive	10	-8	Alcoholic	2 Stunden ein Kind hÃ¼ten und das Kind hat dabei Spass	SCM08	42	60	2	35	3
7	19	24	3	Cold	Incompetent	Positive	28	3	Alcoholic	Einen Karaoke Contest gewinnen	SCM08	53	78	2	35	3
7	20	81	3	Cold	Incompetent	Positive	41	3	Alcoholic	Einen Beststeller Ã¼ber das eigene Leben schreiben	SCM08	53	91	2	35	3
7	21	27	3	Cold	Incompetent	Positive	50	2	Alcoholic	Ein Auto gewinnen	SCM08	52	100	2	35	3
7	22	78	3	Cold	Incompetent	Positive	47	0	Alcoholic	20 CHF auf der Strasse finden	SCM08	50	97	2	35	3
7	23	76	3	Cold	Incompetent	Positive	9	3	Alcoholic	Eine Sternschnuppe sehen	SCM08	53	59	2	35	3
7	24	27	3	Cold	Incompetent	Positive	44	-4	Alcoholic	Beim Sportwetten gewinnen	SCM08	46	94	2	35	3
7	25	91	3	Cold	Incompetent	Negative	39	4	Alcoholic	Ehe endet in einer bitteren Scheidung	SCM08	46	11	2	35	3
7	26	80	3	Cold	Incompetent	Negative	50	21	Alcoholic	50 CHF auf der Strasse verlieren	SCM08	29	0	2	35	3
7	27	82	3	Cold	Incompetent	Negative	47	9	Alcoholic	Starke, kaum aushaltbare Zahnschmerzen bekommen	SCM08	41	3	2	35	3
7	28	78	3	Cold	Incompetent	Negative	26	15	Alcoholic	Sich eine Verwundung zuziehen, die genÃ¤ht werden muss	SCM08	35	24	2	35	3
7	29	59	3	Cold	Incompetent	Negative	28	4	Alcoholic	Zeuge des Ausraubens einer Bankfiliale werden	SCM08	46	22	2	35	3
7	30	84	3	Cold	Incompetent	Negative	39	15	Alcoholic	FÃ¤lschlicherweise fÃ¼r ein ernstes Verbrechen beschuldigt werden	SCM08	35	11	2	35	3
7	31	89	3	Cold	Incompetent	Negative	50	5	Alcoholic	Von einem Hund gebissen werden	SCM08	45	0	2	35	3
7	32	60	3	Cold	Incompetent	Negative	8	2	Alcoholic	Bei einem starken Sturm beobachten, wie ein Baum auf ein Haus fÃ¤llt	SCM08	48	42	2	35	3
8	1	100	2	Cold	Incompetent	Positive	50	13	Alcoholic	Umarmt werden	SCM09	63	100	11	39	2
8	2	54	2	Cold	Incompetent	Positive	24	3	Alcoholic	Ein Freund gibt zuvor geliehenes Geld zurÃ¼ck	SCM09	53	74	11	39	2
8	3	46	2	Cold	Incompetent	Positive	28	7	Alcoholic	Verwandte haben, die einen bei einem Familienfest freundlich begrÃ¼ssen	SCM09	57	78	11	39	2
8	4	100	2	Cold	Incompetent	Positive	36	7	Alcoholic	Ein heisses Bad/Dusche nehmen, an einem kalten Tag	SCM09	57	86	11	39	2
8	5	67	2	Cold	Incompetent	Positive	27	10	Alcoholic	Einen lustigen Witz hÃ¶ren	SCM09	60	77	11	39	2
8	6	63	2	Cold	Incompetent	Positive	8	2	Alcoholic	Ein neuer Nachbar kommt sich vorstellen	SCM09	52	58	11	39	2
8	7	100	2	Cold	Incompetent	Positive	13	2	Alcoholic	Ein Song den man besonders gern hat, im Radio hÃ¶ren	SCM09	52	63	11	39	2
8	8	100	2	Cold	Incompetent	Positive	18	0	Alcoholic	Einen alten Freund zufÃ¤llig auf der Strasse treffen	SCM09	50	68	11	39	2
8	9	100	2	Cold	Incompetent	Negative	10	3	Alcoholic	GeschÃ¤ft schliesst gerade, wenn man ankommt	SCM09	47	40	11	39	2
8	10	100	2	Cold	Incompetent	Negative	10	5	Alcoholic	Gammliges Essen im KÃ¼hlschrank finden	SCM09	45	40	11	39	2
8	11	85	2	Cold	Incompetent	Negative	15	3	Alcoholic	Eine Ã¶ffentliche Toilette benutzen	SCM09	47	35	11	39	2
8	12	100	2	Cold	Incompetent	Negative	9	0	Alcoholic	Kalten Kaffee/Tee trinken	SCM09	50	41	11	39	2
8	13	84	2	Cold	Incompetent	Negative	15	7	Alcoholic	Computer stÃ¼rzt beim Schreiben eines Textes ab	SCM09	43	35	11	39	2
8	14	100	2	Cold	Incompetent	Negative	8	3	Alcoholic	Ein Nachbar hÃ¶rt zu laut Musik	SCM09	47	42	11	39	2
8	15	100	2	Cold	Incompetent	Negative	50	50	Alcoholic	Gebrochenes Herz nach Beziehungsende haben	SCM09	0	0	11	39	2
8	16	74	2	Cold	Incompetent	Negative	0	0	Alcoholic	Von jemandem mit einer anderen Person verwechselt werden	SCM09	50	50	11	39	2
8	17	19	2	Cold	Incompetent	Positive	16	3	Alcoholic	Erfolgreich eine Rede halten	SCM09	53	66	11	39	2
8	18	45	2	Cold	Incompetent	Positive	10	0	Alcoholic	2 Stunden ein Kind hÃ¼ten und das Kind hat dabei Spass	SCM09	50	60	11	39	2
8	19	42	2	Cold	Incompetent	Positive	18	4	Alcoholic	Einen Karaoke Contest gewinnen	SCM09	54	68	11	39	2
8	20	29	2	Cold	Incompetent	Positive	36	0	Alcoholic	Einen Beststeller Ã¼ber das eigene Leben schreiben	SCM09	50	86	11	39	2
8	21	22	2	Cold	Incompetent	Positive	13	7	Alcoholic	Ein Auto gewinnen	SCM09	57	63	11	39	2
8	22	96	2	Cold	Incompetent	Positive	16	3	Alcoholic	20 CHF auf der Strasse finden	SCM09	53	66	11	39	2
8	23	82	2	Cold	Incompetent	Positive	14	4	Alcoholic	Eine Sternschnuppe sehen	SCM09	54	64	11	39	2
8	24	67	2	Cold	Incompetent	Positive	13	3	Alcoholic	Beim Sportwetten gewinnen	SCM09	53	63	11	39	2
8	25	81	2	Cold	Incompetent	Negative	30	9	Alcoholic	Ehe endet in einer bitteren Scheidung	SCM09	41	20	11	39	2
8	26	68	2	Cold	Incompetent	Negative	12	2	Alcoholic	50 CHF auf der Strasse verlieren	SCM09	48	38	11	39	2
8	27	82	2	Cold	Incompetent	Negative	12	3	Alcoholic	Starke, kaum aushaltbare Zahnschmerzen bekommen	SCM09	47	38	11	39	2
8	28	86	2	Cold	Incompetent	Negative	34	8	Alcoholic	Sich eine Verwundung zuziehen, die genÃ¤ht werden muss	SCM09	42	16	11	39	2
8	29	26	2	Cold	Incompetent	Negative	9	3	Alcoholic	Zeuge des Ausraubens einer Bankfiliale werden	SCM09	47	41	11	39	2
8	30	63	2	Cold	Incompetent	Negative	49	6	Alcoholic	FÃ¤lschlicherweise fÃ¼r ein ernstes Verbrechen beschuldigt werden	SCM09	44	1	11	39	2
8	31	96	2	Cold	Incompetent	Negative	37	2	Alcoholic	Von einem Hund gebissen werden	SCM09	48	13	11	39	2
8	32	100	2	Cold	Incompetent	Negative	16	7	Alcoholic	Bei einem starken Sturm beobachten, wie ein Baum auf ein Haus fÃ¤llt	SCM09	43	34	11	39	2
9	1	2	1	Cold	Incompetent	Positive	30	9	Alcoholic	Umarmt werden	SCM10	59	80	8	5	1
9	2	28	1	Cold	Incompetent	Positive	21	5	Alcoholic	Ein Freund gibt zuvor geliehenes Geld zurÃ¼ck	SCM10	55	71	8	5	1
9	3	17	1	Cold	Incompetent	Positive	9	10	Alcoholic	Verwandte haben, die einen bei einem Familienfest freundlich begrÃ¼ssen	SCM10	60	59	8	5	1
9	4	22	1	Cold	Incompetent	Positive	35	16	Alcoholic	Ein heisses Bad/Dusche nehmen, an einem kalten Tag	SCM10	66	85	8	5	1
9	5	66	1	Cold	Incompetent	Positive	26	9	Alcoholic	Einen lustigen Witz hÃ¶ren	SCM10	59	76	8	5	1
9	6	19	1	Cold	Incompetent	Positive	39	27	Alcoholic	Ein neuer Nachbar kommt sich vorstellen	SCM10	77	89	8	5	1
9	7	15	1	Cold	Incompetent	Positive	41	22	Alcoholic	Ein Song den man besonders gern hat, im Radio hÃ¶ren	SCM10	72	91	8	5	1
9	8	40	1	Cold	Incompetent	Positive	17	6	Alcoholic	Einen alten Freund zufÃ¤llig auf der Strasse treffen	SCM10	56	67	8	5	1
9	9	56	1	Cold	Incompetent	Negative	19	4	Alcoholic	GeschÃ¤ft schliesst gerade, wenn man ankommt	SCM10	46	31	8	5	1
9	10	77	1	Cold	Incompetent	Negative	11	0	Alcoholic	Gammliges Essen im KÃ¼hlschrank finden	SCM10	50	39	8	5	1
9	11	100	1	Cold	Incompetent	Negative	0	0	Alcoholic	Eine Ã¶ffentliche Toilette benutzen	SCM10	50	50	8	5	1
9	12	60	1	Cold	Incompetent	Negative	13	0	Alcoholic	Kalten Kaffee/Tee trinken	SCM10	50	37	8	5	1
9	13	13	1	Cold	Incompetent	Negative	35	17	Alcoholic	Computer stÃ¼rzt beim Schreiben eines Textes ab	SCM10	33	15	8	5	1
9	14	22	1	Cold	Incompetent	Negative	16	1	Alcoholic	Ein Nachbar hÃ¶rt zu laut Musik	SCM10	49	34	8	5	1
9	15	36	1	Cold	Incompetent	Negative	33	7	Alcoholic	Gebrochenes Herz nach Beziehungsende haben	SCM10	43	17	8	5	1
9	16	19	1	Cold	Incompetent	Negative	31	7	Alcoholic	Von jemandem mit einer anderen Person verwechselt werden	SCM10	43	19	8	5	1
9	17	2	1	Cold	Incompetent	Positive	22	2	Alcoholic	Erfolgreich eine Rede halten	SCM10	52	72	8	5	1
9	18	32	1	Cold	Incompetent	Positive	27	11	Alcoholic	2 Stunden ein Kind hÃ¼ten und das Kind hat dabei Spass	SCM10	61	77	8	5	1
9	19	21	1	Cold	Incompetent	Positive	36	16	Alcoholic	Einen Karaoke Contest gewinnen	SCM10	66	86	8	5	1
9	20	0	1	Cold	Incompetent	Positive	12	4	Alcoholic	Einen Beststeller Ã¼ber das eigene Leben schreiben	SCM10	54	62	8	5	1
9	21	27	1	Cold	Incompetent	Positive	50	3	Alcoholic	Ein Auto gewinnen	SCM10	53	100	8	5	1
9	22	70	1	Cold	Incompetent	Positive	48	5	Alcoholic	20 CHF auf der Strasse finden	SCM10	55	98	8	5	1
9	23	75	1	Cold	Incompetent	Positive	21	16	Alcoholic	Eine Sternschnuppe sehen	SCM10	66	71	8	5	1
9	24	36	1	Cold	Incompetent	Positive	38	5	Alcoholic	Beim Sportwetten gewinnen	SCM10	55	88	8	5	1
9	25	0	1	Cold	Incompetent	Negative	36	5	Alcoholic	Ehe endet in einer bitteren Scheidung	SCM10	45	14	8	5	1
9	26	0	1	Cold	Incompetent	Negative	19	2	Alcoholic	50 CHF auf der Strasse verlieren	SCM10	48	31	8	5	1
9	27	77	1	Cold	Incompetent	Negative	33	11	Alcoholic	Starke, kaum aushaltbare Zahnschmerzen bekommen	SCM10	39	17	8	5	1
9	28	55	1	Cold	Incompetent	Negative	20	13	Alcoholic	Sich eine Verwundung zuziehen, die genÃ¤ht werden muss	SCM10	37	30	8	5	1
9	29	86	1	Cold	Incompetent	Negative	22	18	Alcoholic	Zeuge des Ausraubens einer Bankfiliale werden	SCM10	32	28	8	5	1
9	30	77	1	Cold	Incompetent	Negative	39	17	Alcoholic	FÃ¤lschlicherweise fÃ¼r ein ernstes Verbrechen beschuldigt werden	SCM10	33	11	8	5	1
9	31	60	1	Cold	Incompetent	Negative	30	16	Alcoholic	Von einem Hund gebissen werden	SCM10	34	20	8	5	1
9	32	72	1	Cold	Incompetent	Negative	4	15	Alcoholic	Bei einem starken Sturm beobachten, wie ein Baum auf ein Haus fÃ¤llt	SCM10	35	46	8	5	1
10	1	100	2	Cold	Incompetent	Positive	50	50	Alcoholic	Umarmt werden	SCM11	100	100	20	15	2
10	2	100	2	Cold	Incompetent	Positive	50	44	Alcoholic	Ein Freund gibt zuvor geliehenes Geld zurÃ¼ck	SCM11	94	100	20	15	2
10	3	80	2	Cold	Incompetent	Positive	50	50	Alcoholic	Verwandte haben, die einen bei einem Familienfest freundlich begrÃ¼ssen	SCM11	100	100	20	15	2
10	4	86	2	Cold	Incompetent	Positive	50	47	Alcoholic	Ein heisses Bad/Dusche nehmen, an einem kalten Tag	SCM11	97	100	20	15	2
10	5	100	2	Cold	Incompetent	Positive	33	31	Alcoholic	Einen lustigen Witz hÃ¶ren	SCM11	81	83	20	15	2
10	6	72	2	Cold	Incompetent	Positive	50	19	Alcoholic	Ein neuer Nachbar kommt sich vorstellen	SCM11	69	100	20	15	2
10	7	100	2	Cold	Incompetent	Positive	36	24	Alcoholic	Ein Song den man besonders gern hat, im Radio hÃ¶ren	SCM11	74	86	20	15	2
10	8	100	2	Cold	Incompetent	Positive	47	39	Alcoholic	Einen alten Freund zufÃ¤llig auf der Strasse treffen	SCM11	89	97	20	15	2
10	9	100	2	Cold	Incompetent	Negative	50	25	Alcoholic	GeschÃ¤ft schliesst gerade, wenn man ankommt	SCM11	25	0	20	15	2
10	10	80	2	Cold	Incompetent	Negative	31	24	Alcoholic	Gammliges Essen im KÃ¼hlschrank finden	SCM11	26	19	20	15	2
10	11	100	2	Cold	Incompetent	Negative	29	17	Alcoholic	Eine Ã¶ffentliche Toilette benutzen	SCM11	33	21	20	15	2
10	12	100	2	Cold	Incompetent	Negative	25	11	Alcoholic	Kalten Kaffee/Tee trinken	SCM11	39	25	20	15	2
10	13	74	2	Cold	Incompetent	Negative	21	3	Alcoholic	Computer stÃ¼rzt beim Schreiben eines Textes ab	SCM11	47	29	20	15	2
10	14	100	2	Cold	Incompetent	Negative	27	15	Alcoholic	Ein Nachbar hÃ¶rt zu laut Musik	SCM11	35	23	20	15	2
10	15	100	2	Cold	Incompetent	Negative	49	32	Alcoholic	Gebrochenes Herz nach Beziehungsende haben	SCM11	18	1	20	15	2
10	16	69	2	Cold	Incompetent	Negative	0	0	Alcoholic	Von jemandem mit einer anderen Person verwechselt werden	SCM11	50	50	20	15	2
10	17	20	2	Cold	Incompetent	Positive	50	39	Alcoholic	Erfolgreich eine Rede halten	SCM11	89	100	20	15	2
10	18	66	2	Cold	Incompetent	Positive	50	42	Alcoholic	2 Stunden ein Kind hÃ¼ten und das Kind hat dabei Spass	SCM11	92	100	20	15	2
10	19	55	2	Cold	Incompetent	Positive	36	23	Alcoholic	Einen Karaoke Contest gewinnen	SCM11	73	86	20	15	2
10	20	0	2	Cold	Incompetent	Positive	50	50	Alcoholic	Einen Beststeller Ã¼ber das eigene Leben schreiben	SCM11	100	100	20	15	2
10	21	0	2	Cold	Incompetent	Positive	50	41	Alcoholic	Ein Auto gewinnen	SCM11	91	100	20	15	2
10	22	21	2	Cold	Incompetent	Positive	50	50	Alcoholic	20 CHF auf der Strasse finden	SCM11	100	100	20	15	2
10	23	4	2	Cold	Incompetent	Positive	9	3	Alcoholic	Eine Sternschnuppe sehen	SCM11	53	59	20	15	2
10	24	17	2	Cold	Incompetent	Positive	49	21	Alcoholic	Beim Sportwetten gewinnen	SCM11	71	99	20	15	2
10	25	50	2	Cold	Incompetent	Negative	49	36	Alcoholic	Ehe endet in einer bitteren Scheidung	SCM11	14	1	20	15	2
10	26	42	2	Cold	Incompetent	Negative	50	22	Alcoholic	50 CHF auf der Strasse verlieren	SCM11	28	0	20	15	2
10	27	97	2	Cold	Incompetent	Negative	44	22	Alcoholic	Starke, kaum aushaltbare Zahnschmerzen bekommen	SCM11	28	6	20	15	2
10	28	31	2	Cold	Incompetent	Negative	29	18	Alcoholic	Sich eine Verwundung zuziehen, die genÃ¤ht werden muss	SCM11	32	21	20	15	2
10	29	2	2	Cold	Incompetent	Negative	31	21	Alcoholic	Zeuge des Ausraubens einer Bankfiliale werden	SCM11	29	19	20	15	2
10	30	1	2	Cold	Incompetent	Negative	50	40	Alcoholic	FÃ¤lschlicherweise fÃ¼r ein ernstes Verbrechen beschuldigt werden	SCM11	10	0	20	15	2
10	31	13	2	Cold	Incompetent	Negative	44	23	Alcoholic	Von einem Hund gebissen werden	SCM11	27	6	20	15	2
10	32	2	2	Cold	Incompetent	Negative	39	35	Alcoholic	Bei einem starken Sturm beobachten, wie ein Baum auf ein Haus fÃ¤llt	SCM11	15	11	20	15	2
11	1	41	1	Cold	Incompetent	Positive	39	17	Alcoholic	Umarmt werden	SCM12	67	89	19	61	1
11	2	37	1	Cold	Incompetent	Positive	9	0	Alcoholic	Ein Freund gibt zuvor geliehenes Geld zurÃ¼ck	SCM12	50	59	19	61	1
11	3	40	1	Cold	Incompetent	Positive	29	21	Alcoholic	Verwandte haben, die einen bei einem Familienfest freundlich begrÃ¼ssen	SCM12	71	79	19	61	1
11	4	70	1	Cold	Incompetent	Positive	32	16	Alcoholic	Ein heisses Bad/Dusche nehmen, an einem kalten Tag	SCM12	66	82	19	61	1
11	5	65	1	Cold	Incompetent	Positive	46	29	Alcoholic	Einen lustigen Witz hÃ¶ren	SCM12	79	96	19	61	1
11	6	37	1	Cold	Incompetent	Positive	3	11	Alcoholic	Ein neuer Nachbar kommt sich vorstellen	SCM12	61	53	19	61	1
11	7	53	1	Cold	Incompetent	Positive	41	20	Alcoholic	Ein Song den man besonders gern hat, im Radio hÃ¶ren	SCM12	70	91	19	61	1
11	8	37	1	Cold	Incompetent	Positive	30	14	Alcoholic	Einen alten Freund zufÃ¤llig auf der Strasse treffen	SCM12	64	80	19	61	1
11	9	83	1	Cold	Incompetent	Negative	50	18	Alcoholic	GeschÃ¤ft schliesst gerade, wenn man ankommt	SCM12	32	0	19	61	1
11	10	94	1	Cold	Incompetent	Negative	27	16	Alcoholic	Gammliges Essen im KÃ¼hlschrank finden	SCM12	34	23	19	61	1
11	11	100	1	Cold	Incompetent	Negative	0	2	Alcoholic	Eine Ã¶ffentliche Toilette benutzen	SCM12	48	50	19	61	1
11	12	100	1	Cold	Incompetent	Negative	15	8	Alcoholic	Kalten Kaffee/Tee trinken	SCM12	42	35	19	61	1
11	13	34	1	Cold	Incompetent	Negative	18	13	Alcoholic	Computer stÃ¼rzt beim Schreiben eines Textes ab	SCM12	37	32	19	61	1
11	14	21	1	Cold	Incompetent	Negative	21	11	Alcoholic	Ein Nachbar hÃ¶rt zu laut Musik	SCM12	39	29	19	61	1
11	15	31	1	Cold	Incompetent	Negative	43	4	Alcoholic	Gebrochenes Herz nach Beziehungsende haben	SCM12	46	7	19	61	1
11	16	57	1	Cold	Incompetent	Negative	7	0	Alcoholic	Von jemandem mit einer anderen Person verwechselt werden	SCM12	50	43	19	61	1
11	17	0	1	Cold	Incompetent	Positive	-20	-7	Alcoholic	Erfolgreich eine Rede halten	SCM12	43	30	19	61	1
11	18	11	1	Cold	Incompetent	Positive	10	4	Alcoholic	2 Stunden ein Kind hÃ¼ten und das Kind hat dabei Spass	SCM12	54	60	19	61	1
11	19	73	1	Cold	Incompetent	Positive	10	3	Alcoholic	Einen Karaoke Contest gewinnen	SCM12	53	60	19	61	1
11	20	11	1	Cold	Incompetent	Positive	16	3	Alcoholic	Einen Beststeller Ã¼ber das eigene Leben schreiben	SCM12	53	66	19	61	1
11	21	7	1	Cold	Incompetent	Positive	46	22	Alcoholic	Ein Auto gewinnen	SCM12	72	96	19	61	1
11	22	82	1	Cold	Incompetent	Positive	35	7	Alcoholic	20 CHF auf der Strasse finden	SCM12	57	85	19	61	1
11	23	68	1	Cold	Incompetent	Positive	39	11	Alcoholic	Eine Sternschnuppe sehen	SCM12	61	89	19	61	1
11	24	9	1	Cold	Incompetent	Positive	45	8	Alcoholic	Beim Sportwetten gewinnen	SCM12	58	95	19	61	1
11	25	63	1	Cold	Incompetent	Negative	37	3	Alcoholic	Ehe endet in einer bitteren Scheidung	SCM12	47	13	19	61	1
11	26	31	1	Cold	Incompetent	Negative	46	9	Alcoholic	50 CHF auf der Strasse verlieren	SCM12	41	4	19	61	1
11	27	91	1	Cold	Incompetent	Negative	44	1	Alcoholic	Starke, kaum aushaltbare Zahnschmerzen bekommen	SCM12	49	6	19	61	1
11	28	78	1	Cold	Incompetent	Negative	27	14	Alcoholic	Sich eine Verwundung zuziehen, die genÃ¤ht werden muss	SCM12	36	23	19	61	1
11	29	35	1	Cold	Incompetent	Negative	29	12	Alcoholic	Zeuge des Ausraubens einer Bankfiliale werden	SCM12	38	21	19	61	1
11	30	67	1	Cold	Incompetent	Negative	27	40	Alcoholic	FÃ¤lschlicherweise fÃ¼r ein ernstes Verbrechen beschuldigt werden	SCM12	10	23	19	61	1
11	31	77	1	Cold	Incompetent	Negative	35	16	Alcoholic	Von einem Hund gebissen werden	SCM12	34	15	19	61	1
11	32	44	1	Cold	Incompetent	Negative	25	17	Alcoholic	Bei einem starken Sturm beobachten, wie ein Baum auf ein Haus fÃ¤llt	SCM12	33	25	19	61	1
12	1	100	1	Cold	Incompetent	Positive	50	50	Alcoholic	Umarmt werden	SCM13	100	100	8	22	1
12	2	34	1	Cold	Incompetent	Positive	50	8	Alcoholic	Ein Freund gibt zuvor geliehenes Geld zurÃ¼ck	SCM13	58	100	8	22	1
12	3	34	1	Cold	Incompetent	Positive	-12	-8	Alcoholic	Verwandte haben, die einen bei einem Familienfest freundlich begrÃ¼ssen	SCM13	42	38	8	22	1
12	4	36	1	Cold	Incompetent	Positive	50	41	Alcoholic	Ein heisses Bad/Dusche nehmen, an einem kalten Tag	SCM13	91	100	8	22	1
12	5	100	1	Cold	Incompetent	Positive	50	9	Alcoholic	Einen lustigen Witz hÃ¶ren	SCM13	59	100	8	22	1
12	6	27	1	Cold	Incompetent	Positive	14	50	Alcoholic	Ein neuer Nachbar kommt sich vorstellen	SCM13	100	64	8	22	1
12	7	66	1	Cold	Incompetent	Positive	14	0	Alcoholic	Ein Song den man besonders gern hat, im Radio hÃ¶ren	SCM13	50	64	8	22	1
12	8	67	1	Cold	Incompetent	Positive	35	10	Alcoholic	Einen alten Freund zufÃ¤llig auf der Strasse treffen	SCM13	60	85	8	22	1
12	9	70	1	Cold	Incompetent	Negative	50	26	Alcoholic	GeschÃ¤ft schliesst gerade, wenn man ankommt	SCM13	24	0	8	22	1
12	10	100	1	Cold	Incompetent	Negative	27	10	Alcoholic	Gammliges Essen im KÃ¼hlschrank finden	SCM13	40	23	8	22	1
12	11	100	1	Cold	Incompetent	Negative	16	19	Alcoholic	Eine Ã¶ffentliche Toilette benutzen	SCM13	31	34	8	22	1
12	12	100	1	Cold	Incompetent	Negative	32	17	Alcoholic	Kalten Kaffee/Tee trinken	SCM13	33	18	8	22	1
12	13	100	1	Cold	Incompetent	Negative	50	8	Alcoholic	Computer stÃ¼rzt beim Schreiben eines Textes ab	SCM13	42	0	8	22	1
12	14	47	1	Cold	Incompetent	Negative	28	0	Alcoholic	Ein Nachbar hÃ¶rt zu laut Musik	SCM13	50	22	8	22	1
12	15	46	1	Cold	Incompetent	Negative	50	20	Alcoholic	Gebrochenes Herz nach Beziehungsende haben	SCM13	30	0	8	22	1
12	16	55	1	Cold	Incompetent	Negative	47	14	Alcoholic	Von jemandem mit einer anderen Person verwechselt werden	SCM13	36	3	8	22	1
12	17	33	1	Cold	Incompetent	Positive	4	0	Alcoholic	Erfolgreich eine Rede halten	SCM13	50	54	8	22	1
12	18	4	1	Cold	Incompetent	Positive	9	13	Alcoholic	2 Stunden ein Kind hÃ¼ten und das Kind hat dabei Spass	SCM13	63	59	8	22	1
12	19	58	1	Cold	Incompetent	Positive	50	6	Alcoholic	Einen Karaoke Contest gewinnen	SCM13	56	100	8	22	1
12	20	0	1	Cold	Incompetent	Positive	50	16	Alcoholic	Einen Beststeller Ã¼ber das eigene Leben schreiben	SCM13	66	100	8	22	1
12	21	100	1	Cold	Incompetent	Positive	50	29	Alcoholic	Ein Auto gewinnen	SCM13	79	100	8	22	1
12	22	37	1	Cold	Incompetent	Positive	50	21	Alcoholic	20 CHF auf der Strasse finden	SCM13	71	100	8	22	1
12	23	100	1	Cold	Incompetent	Positive	50	50	Alcoholic	Eine Sternschnuppe sehen	SCM13	100	100	8	22	1
12	24	84	1	Cold	Incompetent	Positive	50	17	Alcoholic	Beim Sportwetten gewinnen	SCM13	67	100	8	22	1
12	25	100	1	Cold	Incompetent	Negative	50	25	Alcoholic	Ehe endet in einer bitteren Scheidung	SCM13	25	0	8	22	1
12	26	86	1	Cold	Incompetent	Negative	50	42	Alcoholic	50 CHF auf der Strasse verlieren	SCM13	8	0	8	22	1
12	27	98	1	Cold	Incompetent	Negative	50	50	Alcoholic	Starke, kaum aushaltbare Zahnschmerzen bekommen	SCM13	0	0	8	22	1
12	28	75	1	Cold	Incompetent	Negative	50	26	Alcoholic	Sich eine Verwundung zuziehen, die genÃ¤ht werden muss	SCM13	24	0	8	22	1
12	29	67	1	Cold	Incompetent	Negative	48	25	Alcoholic	Zeuge des Ausraubens einer Bankfiliale werden	SCM13	25	2	8	22	1
12	30	97	1	Cold	Incompetent	Negative	50	19	Alcoholic	FÃ¤lschlicherweise fÃ¼r ein ernstes Verbrechen beschuldigt werden	SCM13	31	0	8	22	1
12	31	95	1	Cold	Incompetent	Negative	50	34	Alcoholic	Von einem Hund gebissen werden	SCM13	16	0	8	22	1
12	32	64	1	Cold	Incompetent	Negative	50	18	Alcoholic	Bei einem starken Sturm beobachten, wie ein Baum auf ein Haus fÃ¤llt	SCM13	32	0	8	22	1
13	1	50	1	Cold	Incompetent	Positive	18	16	Alcoholic	Umarmt werden	SCM14	66	68	19	20	1
13	2	50	1	Cold	Incompetent	Positive	22	22	Alcoholic	Ein Freund gibt zuvor geliehenes Geld zurÃ¼ck	SCM14	72	72	19	20	1
13	3	94	1	Cold	Incompetent	Positive	50	21	Alcoholic	Verwandte haben, die einen bei einem Familienfest freundlich begrÃ¼ssen	SCM14	71	100	19	20	1
13	4	50	1	Cold	Incompetent	Positive	30	18	Alcoholic	Ein heisses Bad/Dusche nehmen, an einem kalten Tag	SCM14	68	80	19	20	1
13	5	80	1	Cold	Incompetent	Positive	31	9	Alcoholic	Einen lustigen Witz hÃ¶ren	SCM14	59	81	19	20	1
13	6	50	1	Cold	Incompetent	Positive	0	0	Alcoholic	Ein neuer Nachbar kommt sich vorstellen	SCM14	50	50	19	20	1
13	7	50	1	Cold	Incompetent	Positive	18	9	Alcoholic	Ein Song den man besonders gern hat, im Radio hÃ¶ren	SCM14	59	68	19	20	1
13	8	50	1	Cold	Incompetent	Positive	50	43	Alcoholic	Einen alten Freund zufÃ¤llig auf der Strasse treffen	SCM14	93	100	19	20	1
13	9	76	1	Cold	Incompetent	Negative	18	17	Alcoholic	GeschÃ¤ft schliesst gerade, wenn man ankommt	SCM14	33	32	19	20	1
13	10	50	1	Cold	Incompetent	Negative	9	10	Alcoholic	Gammliges Essen im KÃ¼hlschrank finden	SCM14	40	41	19	20	1
13	11	65	1	Cold	Incompetent	Negative	29	18	Alcoholic	Eine Ã¶ffentliche Toilette benutzen	SCM14	32	21	19	20	1
13	12	50	1	Cold	Incompetent	Negative	0	0	Alcoholic	Kalten Kaffee/Tee trinken	SCM14	50	50	19	20	1
13	13	50	1	Cold	Incompetent	Negative	14	15	Alcoholic	Computer stÃ¼rzt beim Schreiben eines Textes ab	SCM14	35	36	19	20	1
13	14	50	1	Cold	Incompetent	Negative	29	30	Alcoholic	Ein Nachbar hÃ¶rt zu laut Musik	SCM14	20	21	19	20	1
13	15	65	1	Cold	Incompetent	Negative	50	21	Alcoholic	Gebrochenes Herz nach Beziehungsende haben	SCM14	29	0	19	20	1
13	16	50	1	Cold	Incompetent	Negative	0	0	Alcoholic	Von jemandem mit einer anderen Person verwechselt werden	SCM14	50	50	19	20	1
13	17	35	1	Cold	Incompetent	Positive	25	16	Alcoholic	Erfolgreich eine Rede halten	SCM14	66	75	19	20	1
13	18	50	1	Cold	Incompetent	Positive	28	18	Alcoholic	2 Stunden ein Kind hÃ¼ten und das Kind hat dabei Spass	SCM14	68	78	19	20	1
13	19	34	1	Cold	Incompetent	Positive	0	0	Alcoholic	Einen Karaoke Contest gewinnen	SCM14	50	50	19	20	1
13	20	50	1	Cold	Incompetent	Positive	42	46	Alcoholic	Einen Beststeller Ã¼ber das eigene Leben schreiben	SCM14	96	92	19	20	1
13	21	50	1	Cold	Incompetent	Positive	50	36	Alcoholic	Ein Auto gewinnen	SCM14	86	100	19	20	1
13	22	50	1	Cold	Incompetent	Positive	46	25	Alcoholic	20 CHF auf der Strasse finden	SCM14	75	96	19	20	1
13	23	50	1	Cold	Incompetent	Positive	16	0	Alcoholic	Eine Sternschnuppe sehen	SCM14	50	66	19	20	1
13	24	34	1	Cold	Incompetent	Positive	50	48	Alcoholic	Beim Sportwetten gewinnen	SCM14	98	100	19	20	1
13	25	71	1	Cold	Incompetent	Negative	50	50	Alcoholic	Ehe endet in einer bitteren Scheidung	SCM14	0	0	19	20	1
13	26	50	1	Cold	Incompetent	Negative	44	23	Alcoholic	50 CHF auf der Strasse verlieren	SCM14	27	6	19	20	1
13	27	50	1	Cold	Incompetent	Negative	50	50	Alcoholic	Starke, kaum aushaltbare Zahnschmerzen bekommen	SCM14	0	0	19	20	1
13	28	50	1	Cold	Incompetent	Negative	50	50	Alcoholic	Sich eine Verwundung zuziehen, die genÃ¤ht werden muss	SCM14	0	0	19	20	1
13	29	50	1	Cold	Incompetent	Negative	50	50	Alcoholic	Zeuge des Ausraubens einer Bankfiliale werden	SCM14	0	0	19	20	1
13	30	75	1	Cold	Incompetent	Negative	50	31	Alcoholic	FÃ¤lschlicherweise fÃ¼r ein ernstes Verbrechen beschuldigt werden	SCM14	19	0	19	20	1
13	31	50	1	Cold	Incompetent	Negative	50	27	Alcoholic	Von einem Hund gebissen werden	SCM14	23	0	19	20	1
13	32	50	1	Cold	Incompetent	Negative	33	19	Alcoholic	Bei einem starken Sturm beobachten, wie ein Baum auf ein Haus fÃ¤llt	SCM14	31	17	19	20	1
14	1	47	2	Cold	Incompetent	Positive	50	26	Alcoholic	Umarmt werden	SCM15	76	100	40	53	2
14	2	22	2	Cold	Incompetent	Positive	42	0	Alcoholic	Ein Freund gibt zuvor geliehenes Geld zurÃ¼ck	SCM15	50	92	40	53	2
14	3	32	2	Cold	Incompetent	Positive	36	18	Alcoholic	Verwandte haben, die einen bei einem Familienfest freundlich begrÃ¼ssen	SCM15	68	86	40	53	2
14	4	31	2	Cold	Incompetent	Positive	31	9	Alcoholic	Ein heisses Bad/Dusche nehmen, an einem kalten Tag	SCM15	59	81	40	53	2
14	5	53	2	Cold	Incompetent	Positive	32	5	Alcoholic	Einen lustigen Witz hÃ¶ren	SCM15	55	82	40	53	2
14	6	19	2	Cold	Incompetent	Positive	13	0	Alcoholic	Ein neuer Nachbar kommt sich vorstellen	SCM15	50	63	40	53	2
14	7	67	2	Cold	Incompetent	Positive	20	10	Alcoholic	Ein Song den man besonders gern hat, im Radio hÃ¶ren	SCM15	60	70	40	53	2
14	8	48	2	Cold	Incompetent	Positive	27	18	Alcoholic	Einen alten Freund zufÃ¤llig auf der Strasse treffen	SCM15	68	77	40	53	2
14	9	81	2	Cold	Incompetent	Negative	12	7	Alcoholic	GeschÃ¤ft schliesst gerade, wenn man ankommt	SCM15	43	38	40	53	2
14	10	94	2	Cold	Incompetent	Negative	24	6	Alcoholic	Gammliges Essen im KÃ¼hlschrank finden	SCM15	44	26	40	53	2
14	11	99	2	Cold	Incompetent	Negative	0	0	Alcoholic	Eine Ã¶ffentliche Toilette benutzen	SCM15	50	50	40	53	2
14	12	86	2	Cold	Incompetent	Negative	12	0	Alcoholic	Kalten Kaffee/Tee trinken	SCM15	50	38	40	53	2
14	13	70	2	Cold	Incompetent	Negative	44	10	Alcoholic	Computer stÃ¼rzt beim Schreiben eines Textes ab	SCM15	40	6	40	53	2
14	14	71	2	Cold	Incompetent	Negative	7	0	Alcoholic	Ein Nachbar hÃ¶rt zu laut Musik	SCM15	50	43	40	53	2
14	15	86	2	Cold	Incompetent	Negative	50	19	Alcoholic	Gebrochenes Herz nach Beziehungsende haben	SCM15	31	0	40	53	2
14	16	44	2	Cold	Incompetent	Negative	13	0	Alcoholic	Von jemandem mit einer anderen Person verwechselt werden	SCM15	50	37	40	53	2
14	17	16	2	Cold	Incompetent	Positive	50	27	Alcoholic	Erfolgreich eine Rede halten	SCM15	77	100	40	53	2
14	18	28	2	Cold	Incompetent	Positive	32	-2	Alcoholic	2 Stunden ein Kind hÃ¼ten und das Kind hat dabei Spass	SCM15	48	82	40	53	2
14	19	24	2	Cold	Incompetent	Positive	35	22	Alcoholic	Einen Karaoke Contest gewinnen	SCM15	72	85	40	53	2
14	20	34	2	Cold	Incompetent	Positive	50	8	Alcoholic	Einen Beststeller Ã¼ber das eigene Leben schreiben	SCM15	58	100	40	53	2
14	21	60	2	Cold	Incompetent	Positive	50	26	Alcoholic	Ein Auto gewinnen	SCM15	76	100	40	53	2
14	22	78	2	Cold	Incompetent	Positive	50	16	Alcoholic	20 CHF auf der Strasse finden	SCM15	66	100	40	53	2
14	23	47	2	Cold	Incompetent	Positive	50	30	Alcoholic	Eine Sternschnuppe sehen	SCM15	80	100	40	53	2
14	24	77	2	Cold	Incompetent	Positive	19	0	Alcoholic	Beim Sportwetten gewinnen	SCM15	50	69	40	53	2
14	25	90	2	Cold	Incompetent	Negative	27	5	Alcoholic	Ehe endet in einer bitteren Scheidung	SCM15	45	23	40	53	2
14	26	67	2	Cold	Incompetent	Negative	25	18	Alcoholic	50 CHF auf der Strasse verlieren	SCM15	32	25	40	53	2
14	27	82	2	Cold	Incompetent	Negative	40	6	Alcoholic	Starke, kaum aushaltbare Zahnschmerzen bekommen	SCM15	44	10	40	53	2
14	28	84	2	Cold	Incompetent	Negative	29	2	Alcoholic	Sich eine Verwundung zuziehen, die genÃ¤ht werden muss	SCM15	48	21	40	53	2
14	29	68	2	Cold	Incompetent	Negative	17	0	Alcoholic	Zeuge des Ausraubens einer Bankfiliale werden	SCM15	50	33	40	53	2
14	30	87	2	Cold	Incompetent	Negative	30	7	Alcoholic	FÃ¤lschlicherweise fÃ¼r ein ernstes Verbrechen beschuldigt werden	SCM15	43	20	40	53	2
14	31	70	2	Cold	Incompetent	Negative	14	6	Alcoholic	Von einem Hund gebissen werden	SCM15	44	36	40	53	2
14	32	50	2	Cold	Incompetent	Negative	13	4	Alcoholic	Bei einem starken Sturm beobachten, wie ein Baum auf ein Haus fÃ¤llt	SCM15	46	37	40	53	2
15	1	39	1	Cold	Incompetent	Positive	22	8	Alcoholic	Umarmt werden	SCM16	58	72	38	39	1
15	2	37	1	Cold	Incompetent	Positive	19	12	Alcoholic	Ein Freund gibt zuvor geliehenes Geld zurÃ¼ck	SCM16	62	69	38	39	1
15	3	45	1	Cold	Incompetent	Positive	16	9	Alcoholic	Verwandte haben, die einen bei einem Familienfest freundlich begrÃ¼ssen	SCM16	59	66	38	39	1
15	4	60	1	Cold	Incompetent	Positive	32	11	Alcoholic	Ein heisses Bad/Dusche nehmen, an einem kalten Tag	SCM16	61	82	38	39	1
15	5	77	1	Cold	Incompetent	Positive	19	6	Alcoholic	Einen lustigen Witz hÃ¶ren	SCM16	56	69	38	39	1
15	6	34	1	Cold	Incompetent	Positive	11	9	Alcoholic	Ein neuer Nachbar kommt sich vorstellen	SCM16	59	61	38	39	1
15	7	37	1	Cold	Incompetent	Positive	29	14	Alcoholic	Ein Song den man besonders gern hat, im Radio hÃ¶ren	SCM16	64	79	38	39	1
15	8	61	1	Cold	Incompetent	Positive	28	9	Alcoholic	Einen alten Freund zufÃ¤llig auf der Strasse treffen	SCM16	59	78	38	39	1
15	9	73	1	Cold	Incompetent	Negative	27	13	Alcoholic	GeschÃ¤ft schliesst gerade, wenn man ankommt	SCM16	37	23	38	39	1
15	10	68	1	Cold	Incompetent	Negative	25	14	Alcoholic	Gammliges Essen im KÃ¼hlschrank finden	SCM16	36	25	38	39	1
15	11	73	1	Cold	Incompetent	Negative	3	3	Alcoholic	Eine Ã¶ffentliche Toilette benutzen	SCM16	47	47	38	39	1
15	12	69	1	Cold	Incompetent	Negative	0	0	Alcoholic	Kalten Kaffee/Tee trinken	SCM16	50	50	38	39	1
15	13	71	1	Cold	Incompetent	Negative	28	12	Alcoholic	Computer stÃ¼rzt beim Schreiben eines Textes ab	SCM16	38	22	38	39	1
15	14	33	1	Cold	Incompetent	Negative	21	8	Alcoholic	Ein Nachbar hÃ¶rt zu laut Musik	SCM16	42	29	38	39	1
15	15	62	1	Cold	Incompetent	Negative	14	0	Alcoholic	Gebrochenes Herz nach Beziehungsende haben	SCM16	50	36	38	39	1
15	16	36	1	Cold	Incompetent	Negative	9	0	Alcoholic	Von jemandem mit einer anderen Person verwechselt werden	SCM16	50	41	38	39	1
15	17	32	1	Cold	Incompetent	Positive	23	9	Alcoholic	Erfolgreich eine Rede halten	SCM16	59	73	38	39	1
15	18	38	1	Cold	Incompetent	Positive	18	6	Alcoholic	2 Stunden ein Kind hÃ¼ten und das Kind hat dabei Spass	SCM16	56	68	38	39	1
15	19	60	1	Cold	Incompetent	Positive	21	0	Alcoholic	Einen Karaoke Contest gewinnen	SCM16	50	71	38	39	1
15	20	32	1	Cold	Incompetent	Positive	27	10	Alcoholic	Einen Beststeller Ã¼ber das eigene Leben schreiben	SCM16	60	77	38	39	1
15	21	33	1	Cold	Incompetent	Positive	26	8	Alcoholic	Ein Auto gewinnen	SCM16	58	76	38	39	1
15	22	40	1	Cold	Incompetent	Positive	-24	-7	Alcoholic	20 CHF auf der Strasse finden	SCM16	43	26	38	39	1
15	23	31	1	Cold	Incompetent	Positive	31	16	Alcoholic	Eine Sternschnuppe sehen	SCM16	66	81	38	39	1
15	24	48	1	Cold	Incompetent	Positive	6	-6	Alcoholic	Beim Sportwetten gewinnen	SCM16	44	56	38	39	1
15	25	99	1	Cold	Incompetent	Negative	31	11	Alcoholic	Ehe endet in einer bitteren Scheidung	SCM16	39	19	38	39	1
15	26	35	1	Cold	Incompetent	Negative	23	0	Alcoholic	50 CHF auf der Strasse verlieren	SCM16	50	27	38	39	1
15	27	66	1	Cold	Incompetent	Negative	16	-4	Alcoholic	Starke, kaum aushaltbare Zahnschmerzen bekommen	SCM16	54	34	38	39	1
15	28	60	1	Cold	Incompetent	Negative	32	12	Alcoholic	Sich eine Verwundung zuziehen, die genÃ¤ht werden muss	SCM16	38	18	38	39	1
15	29	32	1	Cold	Incompetent	Negative	17	0	Alcoholic	Zeuge des Ausraubens einer Bankfiliale werden	SCM16	50	33	38	39	1
15	30	86	1	Cold	Incompetent	Negative	32	14	Alcoholic	FÃ¤lschlicherweise fÃ¼r ein ernstes Verbrechen beschuldigt werden	SCM16	36	18	38	39	1
15	31	63	1	Cold	Incompetent	Negative	21	13	Alcoholic	Von einem Hund gebissen werden	SCM16	37	29	38	39	1
15	32	51	1	Cold	Incompetent	Negative	8	0	Alcoholic	Bei einem starken Sturm beobachten, wie ein Baum auf ein Haus fÃ¤llt	SCM16	50	42	38	39	1
16	1	87	1	Cold	Incompetent	Positive	50	50	Alcoholic	Umarmt werden	SCM17	100	100	6	25	1
16	2	31	1	Cold	Incompetent	Positive	50	50	Alcoholic	Ein Freund gibt zuvor geliehenes Geld zurÃ¼ck	SCM17	100	100	6	25	1
16	3	18	1	Cold	Incompetent	Positive	50	50	Alcoholic	Verwandte haben, die einen bei einem Familienfest freundlich begrÃ¼ssen	SCM17	100	100	6	25	1
16	4	5	1	Cold	Incompetent	Positive	50	50	Alcoholic	Ein heisses Bad/Dusche nehmen, an einem kalten Tag	SCM17	100	100	6	25	1
16	5	67	1	Cold	Incompetent	Positive	20	8	Alcoholic	Einen lustigen Witz hÃ¶ren	SCM17	58	70	6	25	1
16	6	5	1	Cold	Incompetent	Positive	2	0	Alcoholic	Ein neuer Nachbar kommt sich vorstellen	SCM17	50	52	6	25	1
16	7	46	1	Cold	Incompetent	Positive	20	18	Alcoholic	Ein Song den man besonders gern hat, im Radio hÃ¶ren	SCM17	68	70	6	25	1
16	8	31	1	Cold	Incompetent	Positive	-5	13	Alcoholic	Einen alten Freund zufÃ¤llig auf der Strasse treffen	SCM17	63	45	6	25	1
16	9	100	1	Cold	Incompetent	Negative	44	15	Alcoholic	GeschÃ¤ft schliesst gerade, wenn man ankommt	SCM17	35	6	6	25	1
16	10	100	1	Cold	Incompetent	Negative	13	20	Alcoholic	Gammliges Essen im KÃ¼hlschrank finden	SCM17	30	37	6	25	1
16	11	100	1	Cold	Incompetent	Negative	0	0	Alcoholic	Eine Ã¶ffentliche Toilette benutzen	SCM17	50	50	6	25	1
16	12	100	1	Cold	Incompetent	Negative	1	3	Alcoholic	Kalten Kaffee/Tee trinken	SCM17	47	49	6	25	1
16	13	100	1	Cold	Incompetent	Negative	34	16	Alcoholic	Computer stÃ¼rzt beim Schreiben eines Textes ab	SCM17	34	16	6	25	1
16	14	78	1	Cold	Incompetent	Negative	16	0	Alcoholic	Ein Nachbar hÃ¶rt zu laut Musik	SCM17	50	34	6	25	1
16	15	100	1	Cold	Incompetent	Negative	50	17	Alcoholic	Gebrochenes Herz nach Beziehungsende haben	SCM17	33	0	6	25	1
16	16	13	1	Cold	Incompetent	Negative	0	0	Alcoholic	Von jemandem mit einer anderen Person verwechselt werden	SCM17	50	50	6	25	1
16	17	4	1	Cold	Incompetent	Positive	48	44	Alcoholic	Erfolgreich eine Rede halten	SCM17	94	98	6	25	1
16	18	24	1	Cold	Incompetent	Positive	43	23	Alcoholic	2 Stunden ein Kind hÃ¼ten und das Kind hat dabei Spass	SCM17	73	93	6	25	1
16	19	26	1	Cold	Incompetent	Positive	50	10	Alcoholic	Einen Karaoke Contest gewinnen	SCM17	60	100	6	25	1
16	20	10	1	Cold	Incompetent	Positive	50	37	Alcoholic	Einen Beststeller Ã¼ber das eigene Leben schreiben	SCM17	87	100	6	25	1
16	21	11	1	Cold	Incompetent	Positive	50	13	Alcoholic	Ein Auto gewinnen	SCM17	63	100	6	25	1
16	22	40	1	Cold	Incompetent	Positive	47	32	Alcoholic	20 CHF auf der Strasse finden	SCM17	82	97	6	25	1
16	23	13	1	Cold	Incompetent	Positive	27	17	Alcoholic	Eine Sternschnuppe sehen	SCM17	67	77	6	25	1
16	24	17	1	Cold	Incompetent	Positive	46	0	Alcoholic	Beim Sportwetten gewinnen	SCM17	50	96	6	25	1
16	25	100	1	Cold	Incompetent	Negative	50	33	Alcoholic	Ehe endet in einer bitteren Scheidung	SCM17	17	0	6	25	1
16	26	90	1	Cold	Incompetent	Negative	25	23	Alcoholic	50 CHF auf der Strasse verlieren	SCM17	27	25	6	25	1
16	27	85	1	Cold	Incompetent	Negative	50	29	Alcoholic	Starke, kaum aushaltbare Zahnschmerzen bekommen	SCM17	21	0	6	25	1
16	28	92	1	Cold	Incompetent	Negative	34	39	Alcoholic	Sich eine Verwundung zuziehen, die genÃ¤ht werden muss	SCM17	11	16	6	25	1
16	29	40	1	Cold	Incompetent	Negative	43	27	Alcoholic	Zeuge des Ausraubens einer Bankfiliale werden	SCM17	23	7	6	25	1
16	30	100	1	Cold	Incompetent	Negative	-12	-8	Alcoholic	FÃ¤lschlicherweise fÃ¼r ein ernstes Verbrechen beschuldigt werden	SCM17	58	62	6	25	1
16	31	90	1	Cold	Incompetent	Negative	50	14	Alcoholic	Von einem Hund gebissen werden	SCM17	36	0	6	25	1
16	32	35	1	Cold	Incompetent	Negative	43	30	Alcoholic	Bei einem starken Sturm beobachten, wie ein Baum auf ein Haus fÃ¤llt	SCM17	20	7	6	25	1
17	1	11	3	Cold	Incompetent	Positive	49	47	Alcoholic	Umarmt werden	SCM18	97	99	4	33	3
17	2	27	3	Cold	Incompetent	Positive	35	11	Alcoholic	Ein Freund gibt zuvor geliehenes Geld zurÃ¼ck	SCM18	61	85	4	33	3
17	3	38	3	Cold	Incompetent	Positive	47	39	Alcoholic	Verwandte haben, die einen bei einem Familienfest freundlich begrÃ¼ssen	SCM18	89	97	4	33	3
17	4	11	3	Cold	Incompetent	Positive	48	35	Alcoholic	Ein heisses Bad/Dusche nehmen, an einem kalten Tag	SCM18	85	98	4	33	3
17	5	3	3	Cold	Incompetent	Positive	46	38	Alcoholic	Einen lustigen Witz hÃ¶ren	SCM18	88	96	4	33	3
17	6	41	3	Cold	Incompetent	Positive	48	42	Alcoholic	Ein neuer Nachbar kommt sich vorstellen	SCM18	92	98	4	33	3
17	7	20	3	Cold	Incompetent	Positive	38	22	Alcoholic	Ein Song den man besonders gern hat, im Radio hÃ¶ren	SCM18	72	88	4	33	3
17	8	36	3	Cold	Incompetent	Positive	43	25	Alcoholic	Einen alten Freund zufÃ¤llig auf der Strasse treffen	SCM18	75	93	4	33	3
17	9	64	3	Cold	Incompetent	Negative	42	31	Alcoholic	GeschÃ¤ft schliesst gerade, wenn man ankommt	SCM18	19	8	4	33	3
17	10	85	3	Cold	Incompetent	Negative	4	3	Alcoholic	Gammliges Essen im KÃ¼hlschrank finden	SCM18	47	46	4	33	3
17	11	69	3	Cold	Incompetent	Negative	23	17	Alcoholic	Eine Ã¶ffentliche Toilette benutzen	SCM18	33	27	4	33	3
17	12	63	3	Cold	Incompetent	Negative	35	29	Alcoholic	Kalten Kaffee/Tee trinken	SCM18	21	15	4	33	3
17	13	7	3	Cold	Incompetent	Negative	46	35	Alcoholic	Computer stÃ¼rzt beim Schreiben eines Textes ab	SCM18	15	4	4	33	3
17	14	41	3	Cold	Incompetent	Negative	38	27	Alcoholic	Ein Nachbar hÃ¶rt zu laut Musik	SCM18	23	12	4	33	3
17	15	65	3	Cold	Incompetent	Negative	50	47	Alcoholic	Gebrochenes Herz nach Beziehungsende haben	SCM18	3	0	4	33	3
17	16	18	3	Cold	Incompetent	Negative	0	0	Alcoholic	Von jemandem mit einer anderen Person verwechselt werden	SCM18	50	50	4	33	3
17	17	12	3	Cold	Incompetent	Positive	48	39	Alcoholic	Erfolgreich eine Rede halten	SCM18	89	98	4	33	3
17	18	42	3	Cold	Incompetent	Positive	48	42	Alcoholic	2 Stunden ein Kind hÃ¼ten und das Kind hat dabei Spass	SCM18	92	98	4	33	3
17	19	7	3	Cold	Incompetent	Positive	48	32	Alcoholic	Einen Karaoke Contest gewinnen	SCM18	82	98	4	33	3
17	20	20	3	Cold	Incompetent	Positive	47	26	Alcoholic	Einen Beststeller Ã¼ber das eigene Leben schreiben	SCM18	76	97	4	33	3
17	21	6	3	Cold	Incompetent	Positive	48	47	Alcoholic	Ein Auto gewinnen	SCM18	97	98	4	33	3
17	22	28	3	Cold	Incompetent	Positive	41	13	Alcoholic	20 CHF auf der Strasse finden	SCM18	63	91	4	33	3
17	23	36	3	Cold	Incompetent	Positive	29	21	Alcoholic	Eine Sternschnuppe sehen	SCM18	71	79	4	33	3
17	24	3	3	Cold	Incompetent	Positive	45	25	Alcoholic	Beim Sportwetten gewinnen	SCM18	75	95	4	33	3
17	25	25	3	Cold	Incompetent	Negative	49	47	Alcoholic	Ehe endet in einer bitteren Scheidung	SCM18	3	1	4	33	3
17	26	35	3	Cold	Incompetent	Negative	48	38	Alcoholic	50 CHF auf der Strasse verlieren	SCM18	12	2	4	33	3
17	27	65	3	Cold	Incompetent	Negative	50	40	Alcoholic	Starke, kaum aushaltbare Zahnschmerzen bekommen	SCM18	10	0	4	33	3
17	28	44	3	Cold	Incompetent	Negative	39	31	Alcoholic	Sich eine Verwundung zuziehen, die genÃ¤ht werden muss	SCM18	19	11	4	33	3
17	29	50	3	Cold	Incompetent	Negative	44	33	Alcoholic	Zeuge des Ausraubens einer Bankfiliale werden	SCM18	17	6	4	33	3
17	30	66	3	Cold	Incompetent	Negative	50	46	Alcoholic	FÃ¤lschlicherweise fÃ¼r ein ernstes Verbrechen beschuldigt werden	SCM18	4	0	4	33	3
17	31	60	3	Cold	Incompetent	Negative	46	35	Alcoholic	Von einem Hund gebissen werden	SCM18	15	4	4	33	3
17	32	42	3	Cold	Incompetent	Negative	47	43	Alcoholic	Bei einem starken Sturm beobachten, wie ein Baum auf ein Haus fÃ¤llt	SCM18	7	3	4	33	3
18	1	25	4	Cold	Incompetent	Positive	38	0	Alcoholic	Umarmt werden	SCM19	50	88	0	18	4
18	2	61	4	Cold	Incompetent	Positive	32	0	Alcoholic	Ein Freund gibt zuvor geliehenes Geld zurÃ¼ck	SCM19	50	82	0	18	4
18	3	6	4	Cold	Incompetent	Positive	4	2	Alcoholic	Verwandte haben, die einen bei einem Familienfest freundlich begrÃ¼ssen	SCM19	52	54	0	18	4
18	4	100	4	Cold	Incompetent	Positive	6	4	Alcoholic	Ein heisses Bad/Dusche nehmen, an einem kalten Tag	SCM19	54	56	0	18	4
18	5	29	4	Cold	Incompetent	Positive	44	8	Alcoholic	Einen lustigen Witz hÃ¶ren	SCM19	58	94	0	18	4
18	6	8	4	Cold	Incompetent	Positive	0	0	Alcoholic	Ein neuer Nachbar kommt sich vorstellen	SCM19	50	50	0	18	4
18	7	37	4	Cold	Incompetent	Positive	8	2	Alcoholic	Ein Song den man besonders gern hat, im Radio hÃ¶ren	SCM19	52	58	0	18	4
18	8	35	4	Cold	Incompetent	Positive	9	0	Alcoholic	Einen alten Freund zufÃ¤llig auf der Strasse treffen	SCM19	50	59	0	18	4
18	9	83	4	Cold	Incompetent	Negative	50	7	Alcoholic	GeschÃ¤ft schliesst gerade, wenn man ankommt	SCM19	43	0	0	18	4
18	10	85	4	Cold	Incompetent	Negative	11	2	Alcoholic	Gammliges Essen im KÃ¼hlschrank finden	SCM19	48	39	0	18	4
18	11	100	4	Cold	Incompetent	Negative	0	14	Alcoholic	Eine Ã¶ffentliche Toilette benutzen	SCM19	36	50	0	18	4
18	12	92	4	Cold	Incompetent	Negative	22	42	Alcoholic	Kalten Kaffee/Tee trinken	SCM19	8	28	0	18	4
18	13	2	4	Cold	Incompetent	Negative	13	5	Alcoholic	Computer stÃ¼rzt beim Schreiben eines Textes ab	SCM19	45	37	0	18	4
18	14	32	4	Cold	Incompetent	Negative	16	0	Alcoholic	Ein Nachbar hÃ¶rt zu laut Musik	SCM19	50	34	0	18	4
18	15	61	4	Cold	Incompetent	Negative	43	12	Alcoholic	Gebrochenes Herz nach Beziehungsende haben	SCM19	38	7	0	18	4
18	16	59	4	Cold	Incompetent	Negative	0	0	Alcoholic	Von jemandem mit einer anderen Person verwechselt werden	SCM19	50	50	0	18	4
18	17	0	4	Cold	Incompetent	Positive	11	-4	Alcoholic	Erfolgreich eine Rede halten	SCM19	46	61	0	18	4
18	18	0	4	Cold	Incompetent	Positive	1	-4	Alcoholic	2 Stunden ein Kind hÃ¼ten und das Kind hat dabei Spass	SCM19	46	51	0	18	4
18	19	33	4	Cold	Incompetent	Positive	5	0	Alcoholic	Einen Karaoke Contest gewinnen	SCM19	50	55	0	18	4
18	20	31	4	Cold	Incompetent	Positive	37	0	Alcoholic	Einen Beststeller Ã¼ber das eigene Leben schreiben	SCM19	50	87	0	18	4
18	21	3	4	Cold	Incompetent	Positive	32	6	Alcoholic	Ein Auto gewinnen	SCM19	56	82	0	18	4
18	22	100	4	Cold	Incompetent	Positive	25	3	Alcoholic	20 CHF auf der Strasse finden	SCM19	53	75	0	18	4
18	23	46	4	Cold	Incompetent	Positive	9	4	Alcoholic	Eine Sternschnuppe sehen	SCM19	54	59	0	18	4
18	24	43	4	Cold	Incompetent	Positive	3	0	Alcoholic	Beim Sportwetten gewinnen	SCM19	50	53	0	18	4
18	25	100	4	Cold	Incompetent	Negative	36	0	Alcoholic	Ehe endet in einer bitteren Scheidung	SCM19	50	14	0	18	4
18	26	47	4	Cold	Incompetent	Negative	33	6	Alcoholic	50 CHF auf der Strasse verlieren	SCM19	44	17	0	18	4
18	27	100	4	Cold	Incompetent	Negative	43	7	Alcoholic	Starke, kaum aushaltbare Zahnschmerzen bekommen	SCM19	43	7	0	18	4
18	28	100	4	Cold	Incompetent	Negative	15	6	Alcoholic	Sich eine Verwundung zuziehen, die genÃ¤ht werden muss	SCM19	44	35	0	18	4
18	29	28	4	Cold	Incompetent	Negative	21	7	Alcoholic	Zeuge des Ausraubens einer Bankfiliale werden	SCM19	43	29	0	18	4
18	30	94	4	Cold	Incompetent	Negative	46	44	Alcoholic	FÃ¤lschlicherweise fÃ¼r ein ernstes Verbrechen beschuldigt werden	SCM19	6	4	0	18	4
18	31	70	4	Cold	Incompetent	Negative	50	20	Alcoholic	Von einem Hund gebissen werden	SCM19	30	0	0	18	4
18	32	86	4	Cold	Incompetent	Negative	5	0	Alcoholic	Bei einem starken Sturm beobachten, wie ein Baum auf ein Haus fÃ¤llt	SCM19	50	45	0	18	4
19	1	39	1	Cold	Incompetent	Positive	12	0	Alcoholic	Umarmt werden	SCM20	50	62	11	16	1
19	2	22	1	Cold	Incompetent	Positive	22	0	Alcoholic	Ein Freund gibt zuvor geliehenes Geld zurÃ¼ck	SCM20	50	72	11	16	1
19	3	13	1	Cold	Incompetent	Positive	0	0	Alcoholic	Verwandte haben, die einen bei einem Familienfest freundlich begrÃ¼ssen	SCM20	50	50	11	16	1
19	4	40	1	Cold	Incompetent	Positive	50	7	Alcoholic	Ein heisses Bad/Dusche nehmen, an einem kalten Tag	SCM20	57	100	11	16	1
19	5	60	1	Cold	Incompetent	Positive	14	3	Alcoholic	Einen lustigen Witz hÃ¶ren	SCM20	53	64	11	16	1
19	6	53	1	Cold	Incompetent	Positive	0	12	Alcoholic	Ein neuer Nachbar kommt sich vorstellen	SCM20	62	50	11	16	1
19	7	30	1	Cold	Incompetent	Positive	17	-2	Alcoholic	Ein Song den man besonders gern hat, im Radio hÃ¶ren	SCM20	48	67	11	16	1
19	8	47	1	Cold	Incompetent	Positive	26	11	Alcoholic	Einen alten Freund zufÃ¤llig auf der Strasse treffen	SCM20	61	76	11	16	1
19	9	20	1	Cold	Incompetent	Negative	22	0	Alcoholic	GeschÃ¤ft schliesst gerade, wenn man ankommt	SCM20	50	28	11	16	1
19	10	78	1	Cold	Incompetent	Negative	35	13	Alcoholic	Gammliges Essen im KÃ¼hlschrank finden	SCM20	37	15	11	16	1
19	11	93	1	Cold	Incompetent	Negative	2	-8	Alcoholic	Eine Ã¶ffentliche Toilette benutzen	SCM20	58	48	11	16	1
19	12	67	1	Cold	Incompetent	Negative	21	5	Alcoholic	Kalten Kaffee/Tee trinken	SCM20	45	29	11	16	1
19	13	4	1	Cold	Incompetent	Negative	22	0	Alcoholic	Computer stÃ¼rzt beim Schreiben eines Textes ab	SCM20	50	28	11	16	1
19	14	41	1	Cold	Incompetent	Negative	4	16	Alcoholic	Ein Nachbar hÃ¶rt zu laut Musik	SCM20	34	46	11	16	1
19	15	64	1	Cold	Incompetent	Negative	41	12	Alcoholic	Gebrochenes Herz nach Beziehungsende haben	SCM20	38	9	11	16	1
19	16	33	1	Cold	Incompetent	Negative	0	0	Alcoholic	Von jemandem mit einer anderen Person verwechselt werden	SCM20	50	50	11	16	1
19	17	36	1	Cold	Incompetent	Positive	44	2	Alcoholic	Erfolgreich eine Rede halten	SCM20	52	94	11	16	1
19	18	28	1	Cold	Incompetent	Positive	20	-14	Alcoholic	2 Stunden ein Kind hÃ¼ten und das Kind hat dabei Spass	SCM20	36	70	11	16	1
19	19	30	1	Cold	Incompetent	Positive	36	-5	Alcoholic	Einen Karaoke Contest gewinnen	SCM20	45	86	11	16	1
19	20	10	1	Cold	Incompetent	Positive	45	-9	Alcoholic	Einen Beststeller Ã¼ber das eigene Leben schreiben	SCM20	41	95	11	16	1
19	21	6	1	Cold	Incompetent	Positive	45	14	Alcoholic	Ein Auto gewinnen	SCM20	64	95	11	16	1
19	22	70	1	Cold	Incompetent	Positive	39	12	Alcoholic	20 CHF auf der Strasse finden	SCM20	62	89	11	16	1
19	23	54	1	Cold	Incompetent	Positive	10	0	Alcoholic	Eine Sternschnuppe sehen	SCM20	50	60	11	16	1
19	24	13	1	Cold	Incompetent	Positive	38	21	Alcoholic	Beim Sportwetten gewinnen	SCM20	71	88	11	16	1
19	25	17	1	Cold	Incompetent	Negative	44	0	Alcoholic	Ehe endet in einer bitteren Scheidung	SCM20	50	6	11	16	1
19	26	24	1	Cold	Incompetent	Negative	42	-1	Alcoholic	50 CHF auf der Strasse verlieren	SCM20	51	8	11	16	1
19	27	86	1	Cold	Incompetent	Negative	40	0	Alcoholic	Starke, kaum aushaltbare Zahnschmerzen bekommen	SCM20	50	10	11	16	1
19	28	76	1	Cold	Incompetent	Negative	40	0	Alcoholic	Sich eine Verwundung zuziehen, die genÃ¤ht werden muss	SCM20	50	10	11	16	1
19	29	71	1	Cold	Incompetent	Negative	18	0	Alcoholic	Zeuge des Ausraubens einer Bankfiliale werden	SCM20	50	32	11	16	1
19	30	61	1	Cold	Incompetent	Negative	44	27	Alcoholic	FÃ¤lschlicherweise fÃ¼r ein ernstes Verbrechen beschuldigt werden	SCM20	23	6	11	16	1
19	31	64	1	Cold	Incompetent	Negative	20	0	Alcoholic	Von einem Hund gebissen werden	SCM20	50	30	11	16	1
19	32	53	1	Cold	Incompetent	Negative	19	7	Alcoholic	Bei einem starken Sturm beobachten, wie ein Baum auf ein Haus fÃ¤llt	SCM20	43	31	11	16	1
20	1	3	3	Cold	Incompetent	Positive	15	2	Alcoholic	Umarmt werden	SCM21	52	65	20	18	3
20	2	19	3	Cold	Incompetent	Positive	30	2	Alcoholic	Ein Freund gibt zuvor geliehenes Geld zurÃ¼ck	SCM21	52	80	20	18	3
20	3	8	3	Cold	Incompetent	Positive	17	4	Alcoholic	Verwandte haben, die einen bei einem Familienfest freundlich begrÃ¼ssen	SCM21	54	67	20	18	3
20	4	10	3	Cold	Incompetent	Positive	42	8	Alcoholic	Ein heisses Bad/Dusche nehmen, an einem kalten Tag	SCM21	58	92	20	18	3
20	5	17	3	Cold	Incompetent	Positive	26	7	Alcoholic	Einen lustigen Witz hÃ¶ren	SCM21	57	76	20	18	3
20	6	11	3	Cold	Incompetent	Positive	5	0	Alcoholic	Ein neuer Nachbar kommt sich vorstellen	SCM21	50	55	20	18	3
20	7	13	3	Cold	Incompetent	Positive	16	3	Alcoholic	Ein Song den man besonders gern hat, im Radio hÃ¶ren	SCM21	53	66	20	18	3
20	8	37	3	Cold	Incompetent	Positive	26	3	Alcoholic	Einen alten Freund zufÃ¤llig auf der Strasse treffen	SCM21	53	76	20	18	3
20	9	77	3	Cold	Incompetent	Negative	18	3	Alcoholic	GeschÃ¤ft schliesst gerade, wenn man ankommt	SCM21	47	32	20	18	3
20	10	92	3	Cold	Incompetent	Negative	10	3	Alcoholic	Gammliges Essen im KÃ¼hlschrank finden	SCM21	47	40	20	18	3
20	11	92	3	Cold	Incompetent	Negative	0	1	Alcoholic	Eine Ã¶ffentliche Toilette benutzen	SCM21	49	50	20	18	3
20	12	72	3	Cold	Incompetent	Negative	5	0	Alcoholic	Kalten Kaffee/Tee trinken	SCM21	50	45	20	18	3
20	13	26	3	Cold	Incompetent	Negative	26	4	Alcoholic	Computer stÃ¼rzt beim Schreiben eines Textes ab	SCM21	46	24	20	18	3
20	14	47	3	Cold	Incompetent	Negative	21	8	Alcoholic	Ein Nachbar hÃ¶rt zu laut Musik	SCM21	42	29	20	18	3
20	15	20	3	Cold	Incompetent	Negative	47	7	Alcoholic	Gebrochenes Herz nach Beziehungsende haben	SCM21	43	3	20	18	3
20	16	53	3	Cold	Incompetent	Negative	3	0	Alcoholic	Von jemandem mit einer anderen Person verwechselt werden	SCM21	50	47	20	18	3
20	17	5	3	Cold	Incompetent	Positive	23	0	Alcoholic	Erfolgreich eine Rede halten	SCM21	50	73	20	18	3
20	18	14	3	Cold	Incompetent	Positive	17	3	Alcoholic	2 Stunden ein Kind hÃ¼ten und das Kind hat dabei Spass	SCM21	53	67	20	18	3
20	19	18	3	Cold	Incompetent	Positive	23	0	Alcoholic	Einen Karaoke Contest gewinnen	SCM21	50	73	20	18	3
20	20	1	3	Cold	Incompetent	Positive	33	2	Alcoholic	Einen Beststeller Ã¼ber das eigene Leben schreiben	SCM21	52	83	20	18	3
20	21	6	3	Cold	Incompetent	Positive	42	5	Alcoholic	Ein Auto gewinnen	SCM21	55	92	20	18	3
20	22	65	3	Cold	Incompetent	Positive	0	5	Alcoholic	20 CHF auf der Strasse finden	SCM21	55	50	20	18	3
20	23	60	3	Cold	Incompetent	Positive	8	12	Alcoholic	Eine Sternschnuppe sehen	SCM21	62	58	20	18	3
20	24	17	3	Cold	Incompetent	Positive	33	4	Alcoholic	Beim Sportwetten gewinnen	SCM21	54	83	20	18	3
20	25	88	3	Cold	Incompetent	Negative	48	12	Alcoholic	Ehe endet in einer bitteren Scheidung	SCM21	38	2	20	18	3
20	26	53	3	Cold	Incompetent	Negative	31	7	Alcoholic	50 CHF auf der Strasse verlieren	SCM21	43	19	20	18	3
20	27	65	3	Cold	Incompetent	Negative	43	19	Alcoholic	Starke, kaum aushaltbare Zahnschmerzen bekommen	SCM21	31	7	20	18	3
20	28	77	3	Cold	Incompetent	Negative	30	5	Alcoholic	Sich eine Verwundung zuziehen, die genÃ¤ht werden muss	SCM21	45	20	20	18	3
20	29	67	3	Cold	Incompetent	Negative	4	20	Alcoholic	Zeuge des Ausraubens einer Bankfiliale werden	SCM21	30	46	20	18	3
20	30	79	3	Cold	Incompetent	Negative	36	2	Alcoholic	FÃ¤lschlicherweise fÃ¼r ein ernstes Verbrechen beschuldigt werden	SCM21	48	14	20	18	3
20	31	77	3	Cold	Incompetent	Negative	35	5	Alcoholic	Von einem Hund gebissen werden	SCM21	45	15	20	18	3
20	32	76	3	Cold	Incompetent	Negative	22	17	Alcoholic	Bei einem starken Sturm beobachten, wie ein Baum auf ein Haus fÃ¤llt	SCM21	33	28	20	18	3
21	1	19	1	Cold	Incompetent	Positive	50	50	Alcoholic	Umarmt werden	SCM22	100	100	32	50	1
21	2	50	1	Cold	Incompetent	Positive	37	33	Alcoholic	Ein Freund gibt zuvor geliehenes Geld zurÃ¼ck	SCM22	83	87	32	50	1
21	3	11	1	Cold	Incompetent	Positive	50	50	Alcoholic	Verwandte haben, die einen bei einem Familienfest freundlich begrÃ¼ssen	SCM22	100	100	32	50	1
21	4	89	1	Cold	Incompetent	Positive	18	14	Alcoholic	Ein heisses Bad/Dusche nehmen, an einem kalten Tag	SCM22	64	68	32	50	1
21	5	64	1	Cold	Incompetent	Positive	50	50	Alcoholic	Einen lustigen Witz hÃ¶ren	SCM22	100	100	32	50	1
21	6	9	1	Cold	Incompetent	Positive	25	20	Alcoholic	Ein neuer Nachbar kommt sich vorstellen	SCM22	70	75	32	50	1
21	7	62	1	Cold	Incompetent	Positive	40	29	Alcoholic	Ein Song den man besonders gern hat, im Radio hÃ¶ren	SCM22	79	90	32	50	1
21	8	28	1	Cold	Incompetent	Positive	19	19	Alcoholic	Einen alten Freund zufÃ¤llig auf der Strasse treffen	SCM22	69	69	32	50	1
21	9	50	1	Cold	Incompetent	Negative	12	13	Alcoholic	GeschÃ¤ft schliesst gerade, wenn man ankommt	SCM22	37	38	32	50	1
21	10	73	1	Cold	Incompetent	Negative	21	18	Alcoholic	Gammliges Essen im KÃ¼hlschrank finden	SCM22	32	29	32	50	1
21	11	60	1	Cold	Incompetent	Negative	12	-1	Alcoholic	Eine Ã¶ffentliche Toilette benutzen	SCM22	51	38	32	50	1
21	12	50	1	Cold	Incompetent	Negative	12	0	Alcoholic	Kalten Kaffee/Tee trinken	SCM22	50	38	32	50	1
21	13	49	1	Cold	Incompetent	Negative	24	22	Alcoholic	Computer stÃ¼rzt beim Schreiben eines Textes ab	SCM22	28	26	32	50	1
21	14	50	1	Cold	Incompetent	Negative	28	16	Alcoholic	Ein Nachbar hÃ¶rt zu laut Musik	SCM22	34	22	32	50	1
21	15	62	1	Cold	Incompetent	Negative	50	50	Alcoholic	Gebrochenes Herz nach Beziehungsende haben	SCM22	0	0	32	50	1
21	16	50	1	Cold	Incompetent	Negative	0	0	Alcoholic	Von jemandem mit einer anderen Person verwechselt werden	SCM22	50	50	32	50	1
21	17	18	1	Cold	Incompetent	Positive	16	17	Alcoholic	Erfolgreich eine Rede halten	SCM22	67	66	32	50	1
21	18	50	1	Cold	Incompetent	Positive	38	36	Alcoholic	2 Stunden ein Kind hÃ¼ten und das Kind hat dabei Spass	SCM22	86	88	32	50	1
21	19	50	1	Cold	Incompetent	Positive	50	28	Alcoholic	Einen Karaoke Contest gewinnen	SCM22	78	100	32	50	1
21	20	21	1	Cold	Incompetent	Positive	-4	0	Alcoholic	Einen Beststeller Ã¼ber das eigene Leben schreiben	SCM22	50	46	32	50	1
21	21	29	1	Cold	Incompetent	Positive	50	50	Alcoholic	Ein Auto gewinnen	SCM22	100	100	32	50	1
21	22	50	1	Cold	Incompetent	Positive	50	35	Alcoholic	20 CHF auf der Strasse finden	SCM22	85	100	32	50	1
21	23	64	1	Cold	Incompetent	Positive	50	50	Alcoholic	Eine Sternschnuppe sehen	SCM22	100	100	32	50	1
21	24	15	1	Cold	Incompetent	Positive	20	12	Alcoholic	Beim Sportwetten gewinnen	SCM22	62	70	32	50	1
21	25	65	1	Cold	Incompetent	Negative	50	50	Alcoholic	Ehe endet in einer bitteren Scheidung	SCM22	0	0	32	50	1
21	26	35	1	Cold	Incompetent	Negative	42	39	Alcoholic	50 CHF auf der Strasse verlieren	SCM22	11	8	32	50	1
21	27	50	1	Cold	Incompetent	Negative	35	22	Alcoholic	Starke, kaum aushaltbare Zahnschmerzen bekommen	SCM22	28	15	32	50	1
21	28	50	1	Cold	Incompetent	Negative	29	30	Alcoholic	Sich eine Verwundung zuziehen, die genÃ¤ht werden muss	SCM22	20	21	32	50	1
21	29	5	1	Cold	Incompetent	Negative	50	50	Alcoholic	Zeuge des Ausraubens einer Bankfiliale werden	SCM22	0	0	32	50	1
21	30	16	1	Cold	Incompetent	Negative	50	50	Alcoholic	FÃ¤lschlicherweise fÃ¼r ein ernstes Verbrechen beschuldigt werden	SCM22	0	0	32	50	1
21	31	50	1	Cold	Incompetent	Negative	34	25	Alcoholic	Von einem Hund gebissen werden	SCM22	25	16	32	50	1
21	32	11	1	Cold	Incompetent	Negative	42	39	Alcoholic	Bei einem starken Sturm beobachten, wie ein Baum auf ein Haus fÃ¤llt	SCM22	11	8	32	50	1
22	1	19	1	Cold	Incompetent	Positive	35	0	Alcoholic	Umarmt werden	SCM23	50	85	3	8	1
22	2	9	1	Cold	Incompetent	Positive	18	-7	Alcoholic	Ein Freund gibt zuvor geliehenes Geld zurÃ¼ck	SCM23	43	68	3	8	1
22	3	5	1	Cold	Incompetent	Positive	27	0	Alcoholic	Verwandte haben, die einen bei einem Familienfest freundlich begrÃ¼ssen	SCM23	50	77	3	8	1
22	4	100	1	Cold	Incompetent	Positive	43	0	Alcoholic	Ein heisses Bad/Dusche nehmen, an einem kalten Tag	SCM23	50	93	3	8	1
22	5	11	1	Cold	Incompetent	Positive	0	0	Alcoholic	Einen lustigen Witz hÃ¶ren	SCM23	50	50	3	8	1
22	6	9	1	Cold	Incompetent	Positive	30	-9	Alcoholic	Ein neuer Nachbar kommt sich vorstellen	SCM23	41	80	3	8	1
22	7	90	1	Cold	Incompetent	Positive	45	0	Alcoholic	Ein Song den man besonders gern hat, im Radio hÃ¶ren	SCM23	50	95	3	8	1
22	8	7	1	Cold	Incompetent	Positive	18	0	Alcoholic	Einen alten Freund zufÃ¤llig auf der Strasse treffen	SCM23	50	68	3	8	1
22	9	77	1	Cold	Incompetent	Negative	41	-6	Alcoholic	GeschÃ¤ft schliesst gerade, wenn man ankommt	SCM23	56	9	3	8	1
22	10	78	1	Cold	Incompetent	Negative	27	-42	Alcoholic	Gammliges Essen im KÃ¼hlschrank finden	SCM23	92	23	3	8	1
22	11	100	1	Cold	Incompetent	Negative	34	25	Alcoholic	Eine Ã¶ffentliche Toilette benutzen	SCM23	25	16	3	8	1
22	12	0	1	Cold	Incompetent	Negative	11	0	Alcoholic	Kalten Kaffee/Tee trinken	SCM23	50	39	3	8	1
22	13	75	1	Cold	Incompetent	Negative	39	2	Alcoholic	Computer stÃ¼rzt beim Schreiben eines Textes ab	SCM23	48	11	3	8	1
22	14	12	1	Cold	Incompetent	Negative	34	-20	Alcoholic	Ein Nachbar hÃ¶rt zu laut Musik	SCM23	70	16	3	8	1
22	15	66	1	Cold	Incompetent	Negative	45	-10	Alcoholic	Gebrochenes Herz nach Beziehungsende haben	SCM23	60	5	3	8	1
22	16	10	1	Cold	Incompetent	Negative	0	0	Alcoholic	Von jemandem mit einer anderen Person verwechselt werden	SCM23	50	50	3	8	1
22	17	9	1	Cold	Incompetent	Positive	40	0	Alcoholic	Erfolgreich eine Rede halten	SCM23	50	90	3	8	1
22	18	8	1	Cold	Incompetent	Positive	41	21	Alcoholic	2 Stunden ein Kind hÃ¼ten und das Kind hat dabei Spass	SCM23	71	91	3	8	1
22	19	0	1	Cold	Incompetent	Positive	34	-29	Alcoholic	Einen Karaoke Contest gewinnen	SCM23	21	84	3	8	1
22	20	1	1	Cold	Incompetent	Positive	41	0	Alcoholic	Einen Beststeller Ã¼ber das eigene Leben schreiben	SCM23	50	91	3	8	1
22	21	5	1	Cold	Incompetent	Positive	50	-26	Alcoholic	Ein Auto gewinnen	SCM23	24	100	3	8	1
22	22	76	1	Cold	Incompetent	Positive	44	0	Alcoholic	20 CHF auf der Strasse finden	SCM23	50	94	3	8	1
22	23	8	1	Cold	Incompetent	Positive	25	5	Alcoholic	Eine Sternschnuppe sehen	SCM23	55	75	3	8	1
22	24	12	1	Cold	Incompetent	Positive	-44	0	Alcoholic	Beim Sportwetten gewinnen	SCM23	50	6	3	8	1
22	25	93	1	Cold	Incompetent	Negative	24	3	Alcoholic	Ehe endet in einer bitteren Scheidung	SCM23	47	26	3	8	1
22	26	10	1	Cold	Incompetent	Negative	44	-1	Alcoholic	50 CHF auf der Strasse verlieren	SCM23	51	6	3	8	1
22	27	73	1	Cold	Incompetent	Negative	43	3	Alcoholic	Starke, kaum aushaltbare Zahnschmerzen bekommen	SCM23	47	7	3	8	1
22	28	85	1	Cold	Incompetent	Negative	42	0	Alcoholic	Sich eine Verwundung zuziehen, die genÃ¤ht werden muss	SCM23	50	8	3	8	1
22	29	5	1	Cold	Incompetent	Negative	46	34	Alcoholic	Zeuge des Ausraubens einer Bankfiliale werden	SCM23	16	4	3	8	1
22	30	83	1	Cold	Incompetent	Negative	28	0	Alcoholic	FÃ¤lschlicherweise fÃ¼r ein ernstes Verbrechen beschuldigt werden	SCM23	50	22	3	8	1
22	31	65	1	Cold	Incompetent	Negative	41	0	Alcoholic	Von einem Hund gebissen werden	SCM23	50	9	3	8	1
22	32	10	1	Cold	Incompetent	Negative	10	0	Alcoholic	Bei einem starken Sturm beobachten, wie ein Baum auf ein Haus fÃ¤llt	SCM23	50	40	3	8	1
23	1	16	1	Cold	Incompetent	Positive	40	22	Alcoholic	Umarmt werden	SCM24	72	90	4	21	1
23	2	30	1	Cold	Incompetent	Positive	34	8	Alcoholic	Ein Freund gibt zuvor geliehenes Geld zurÃ¼ck	SCM24	58	84	4	21	1
23	3	30	1	Cold	Incompetent	Positive	34	13	Alcoholic	Verwandte haben, die einen bei einem Familienfest freundlich begrÃ¼ssen	SCM24	63	84	4	21	1
23	4	65	1	Cold	Incompetent	Positive	40	24	Alcoholic	Ein heisses Bad/Dusche nehmen, an einem kalten Tag	SCM24	74	90	4	21	1
23	5	34	1	Cold	Incompetent	Positive	27	10	Alcoholic	Einen lustigen Witz hÃ¶ren	SCM24	60	77	4	21	1
23	6	54	1	Cold	Incompetent	Positive	-12	15	Alcoholic	Ein neuer Nachbar kommt sich vorstellen	SCM24	65	38	4	21	1
23	7	32	1	Cold	Incompetent	Positive	8	17	Alcoholic	Ein Song den man besonders gern hat, im Radio hÃ¶ren	SCM24	67	58	4	21	1
23	8	24	1	Cold	Incompetent	Positive	0	-14	Alcoholic	Einen alten Freund zufÃ¤llig auf der Strasse treffen	SCM24	36	50	4	21	1
23	9	32	1	Cold	Incompetent	Negative	12	0	Alcoholic	GeschÃ¤ft schliesst gerade, wenn man ankommt	SCM24	50	38	4	21	1
23	10	69	1	Cold	Incompetent	Negative	42	10	Alcoholic	Gammliges Essen im KÃ¼hlschrank finden	SCM24	40	8	4	21	1
23	11	68	1	Cold	Incompetent	Negative	-4	21	Alcoholic	Eine Ã¶ffentliche Toilette benutzen	SCM24	29	54	4	21	1
23	12	77	1	Cold	Incompetent	Negative	0	6	Alcoholic	Kalten Kaffee/Tee trinken	SCM24	44	50	4	21	1
23	13	16	1	Cold	Incompetent	Negative	37	25	Alcoholic	Computer stÃ¼rzt beim Schreiben eines Textes ab	SCM24	25	13	4	21	1
23	14	45	1	Cold	Incompetent	Negative	29	17	Alcoholic	Ein Nachbar hÃ¶rt zu laut Musik	SCM24	33	21	4	21	1
23	15	36	1	Cold	Incompetent	Negative	42	11	Alcoholic	Gebrochenes Herz nach Beziehungsende haben	SCM24	39	8	4	21	1
23	16	54	1	Cold	Incompetent	Negative	16	14	Alcoholic	Von jemandem mit einer anderen Person verwechselt werden	SCM24	36	34	4	21	1
23	17	21	1	Cold	Incompetent	Positive	-41	-27	Alcoholic	Erfolgreich eine Rede halten	SCM24	23	9	4	21	1
23	18	20	1	Cold	Incompetent	Positive	5	-31	Alcoholic	2 Stunden ein Kind hÃ¼ten und das Kind hat dabei Spass	SCM24	19	55	4	21	1
23	19	43	1	Cold	Incompetent	Positive	14	6	Alcoholic	Einen Karaoke Contest gewinnen	SCM24	56	64	4	21	1
23	20	4	1	Cold	Incompetent	Positive	20	-8	Alcoholic	Einen Beststeller Ã¼ber das eigene Leben schreiben	SCM24	42	70	4	21	1
23	21	8	1	Cold	Incompetent	Positive	50	0	Alcoholic	Ein Auto gewinnen	SCM24	50	100	4	21	1
23	22	55	1	Cold	Incompetent	Positive	39	13	Alcoholic	20 CHF auf der Strasse finden	SCM24	63	89	4	21	1
23	23	51	1	Cold	Incompetent	Positive	20	-10	Alcoholic	Eine Sternschnuppe sehen	SCM24	40	70	4	21	1
23	24	41	1	Cold	Incompetent	Positive	27	-7	Alcoholic	Beim Sportwetten gewinnen	SCM24	43	77	4	21	1
23	25	80	1	Cold	Incompetent	Negative	39	27	Alcoholic	Ehe endet in einer bitteren Scheidung	SCM24	23	11	4	21	1
23	26	35	1	Cold	Incompetent	Negative	50	30	Alcoholic	50 CHF auf der Strasse verlieren	SCM24	20	0	4	21	1
23	27	58	1	Cold	Incompetent	Negative	50	43	Alcoholic	Starke, kaum aushaltbare Zahnschmerzen bekommen	SCM24	7	0	4	21	1
23	28	75	1	Cold	Incompetent	Negative	50	46	Alcoholic	Sich eine Verwundung zuziehen, die genÃ¤ht werden muss	SCM24	4	0	4	21	1
23	29	50	1	Cold	Incompetent	Negative	39	16	Alcoholic	Zeuge des Ausraubens einer Bankfiliale werden	SCM24	34	11	4	21	1
23	30	44	1	Cold	Incompetent	Negative	50	16	Alcoholic	FÃ¤lschlicherweise fÃ¼r ein ernstes Verbrechen beschuldigt werden	SCM24	34	0	4	21	1
23	31	40	1	Cold	Incompetent	Negative	50	46	Alcoholic	Von einem Hund gebissen werden	SCM24	4	0	4	21	1
23	32	45	1	Cold	Incompetent	Negative	34	25	Alcoholic	Bei einem starken Sturm beobachten, wie ein Baum auf ein Haus fÃ¤llt	SCM24	25	16	4	21	1
24	1	55	1	Cold	Incompetent	Positive	20	9	Alcoholic	Umarmt werden	SCM25	59	70	20	21	1
24	2	53	1	Cold	Incompetent	Positive	40	12	Alcoholic	Ein Freund gibt zuvor geliehenes Geld zurÃ¼ck	SCM25	62	90	20	21	1
24	3	41	1	Cold	Incompetent	Positive	38	14	Alcoholic	Verwandte haben, die einen bei einem Familienfest freundlich begrÃ¼ssen	SCM25	64	88	20	21	1
24	4	19	1	Cold	Incompetent	Positive	30	13	Alcoholic	Ein heisses Bad/Dusche nehmen, an einem kalten Tag	SCM25	63	80	20	21	1
24	5	80	1	Cold	Incompetent	Positive	31	17	Alcoholic	Einen lustigen Witz hÃ¶ren	SCM25	67	81	20	21	1
24	6	53	1	Cold	Incompetent	Positive	12	6	Alcoholic	Ein neuer Nachbar kommt sich vorstellen	SCM25	56	62	20	21	1
24	7	86	1	Cold	Incompetent	Positive	22	11	Alcoholic	Ein Song den man besonders gern hat, im Radio hÃ¶ren	SCM25	61	72	20	21	1
24	8	73	1	Cold	Incompetent	Positive	21	10	Alcoholic	Einen alten Freund zufÃ¤llig auf der Strasse treffen	SCM25	60	71	20	21	1
24	9	38	1	Cold	Incompetent	Negative	26	5	Alcoholic	GeschÃ¤ft schliesst gerade, wenn man ankommt	SCM25	45	24	20	21	1
24	10	64	1	Cold	Incompetent	Negative	25	14	Alcoholic	Gammliges Essen im KÃ¼hlschrank finden	SCM25	36	25	20	21	1
24	11	88	1	Cold	Incompetent	Negative	31	10	Alcoholic	Eine Ã¶ffentliche Toilette benutzen	SCM25	40	19	20	21	1
24	12	61	1	Cold	Incompetent	Negative	13	4	Alcoholic	Kalten Kaffee/Tee trinken	SCM25	46	37	20	21	1
24	13	35	1	Cold	Incompetent	Negative	45	23	Alcoholic	Computer stÃ¼rzt beim Schreiben eines Textes ab	SCM25	27	5	20	21	1
24	14	78	1	Cold	Incompetent	Negative	30	4	Alcoholic	Ein Nachbar hÃ¶rt zu laut Musik	SCM25	46	20	20	21	1
24	15	55	1	Cold	Incompetent	Negative	42	14	Alcoholic	Gebrochenes Herz nach Beziehungsende haben	SCM25	36	8	20	21	1
24	16	7	1	Cold	Incompetent	Negative	-7	5	Alcoholic	Von jemandem mit einer anderen Person verwechselt werden	SCM25	45	57	20	21	1
24	17	8	1	Cold	Incompetent	Positive	45	4	Alcoholic	Erfolgreich eine Rede halten	SCM25	54	95	20	21	1
24	18	16	1	Cold	Incompetent	Positive	27	-2	Alcoholic	2 Stunden ein Kind hÃ¼ten und das Kind hat dabei Spass	SCM25	48	77	20	21	1
24	19	15	1	Cold	Incompetent	Positive	41	5	Alcoholic	Einen Karaoke Contest gewinnen	SCM25	55	91	20	21	1
24	20	3	1	Cold	Incompetent	Positive	33	5	Alcoholic	Einen Beststeller Ã¼ber das eigene Leben schreiben	SCM25	55	83	20	21	1
24	21	30	1	Cold	Incompetent	Positive	44	6	Alcoholic	Ein Auto gewinnen	SCM25	56	94	20	21	1
24	22	61	1	Cold	Incompetent	Positive	44	4	Alcoholic	20 CHF auf der Strasse finden	SCM25	54	94	20	21	1
24	23	57	1	Cold	Incompetent	Positive	21	7	Alcoholic	Eine Sternschnuppe sehen	SCM25	57	71	20	21	1
24	24	59	1	Cold	Incompetent	Positive	23	6	Alcoholic	Beim Sportwetten gewinnen	SCM25	56	73	20	21	1
24	25	93	1	Cold	Incompetent	Negative	49	48	Alcoholic	Ehe endet in einer bitteren Scheidung	SCM25	2	1	20	21	1
24	26	18	1	Cold	Incompetent	Negative	45	15	Alcoholic	50 CHF auf der Strasse verlieren	SCM25	35	5	20	21	1
24	27	85	1	Cold	Incompetent	Negative	43	29	Alcoholic	Starke, kaum aushaltbare Zahnschmerzen bekommen	SCM25	21	7	20	21	1
24	28	65	1	Cold	Incompetent	Negative	48	31	Alcoholic	Sich eine Verwundung zuziehen, die genÃ¤ht werden muss	SCM25	19	2	20	21	1
24	29	20	1	Cold	Incompetent	Negative	44	31	Alcoholic	Zeuge des Ausraubens einer Bankfiliale werden	SCM25	19	6	20	21	1
24	30	65	1	Cold	Incompetent	Negative	50	42	Alcoholic	FÃ¤lschlicherweise fÃ¼r ein ernstes Verbrechen beschuldigt werden	SCM25	8	0	20	21	1
24	31	80	1	Cold	Incompetent	Negative	45	25	Alcoholic	Von einem Hund gebissen werden	SCM25	25	5	20	21	1
24	32	30	1	Cold	Incompetent	Negative	40	45	Alcoholic	Bei einem starken Sturm beobachten, wie ein Baum auf ein Haus fÃ¤llt	SCM25	5	10	20	21	1
25	1	56	2	Cold	Incompetent	Positive	47	39	Alcoholic	Umarmt werden	SCM26	89	97	54	66	2
25	2	68	2	Cold	Incompetent	Positive	35	23	Alcoholic	Ein Freund gibt zuvor geliehenes Geld zurÃ¼ck	SCM26	73	85	54	66	2
25	3	40	2	Cold	Incompetent	Positive	48	47	Alcoholic	Verwandte haben, die einen bei einem Familienfest freundlich begrÃ¼ssen	SCM26	97	98	54	66	2
25	4	46	2	Cold	Incompetent	Positive	42	48	Alcoholic	Ein heisses Bad/Dusche nehmen, an einem kalten Tag	SCM26	98	92	54	66	2
25	5	76	2	Cold	Incompetent	Positive	42	30	Alcoholic	Einen lustigen Witz hÃ¶ren	SCM26	80	92	54	66	2
25	6	76	2	Cold	Incompetent	Positive	13	18	Alcoholic	Ein neuer Nachbar kommt sich vorstellen	SCM26	68	63	54	66	2
25	7	84	2	Cold	Incompetent	Positive	30	16	Alcoholic	Ein Song den man besonders gern hat, im Radio hÃ¶ren	SCM26	66	80	54	66	2
25	8	79	2	Cold	Incompetent	Positive	37	29	Alcoholic	Einen alten Freund zufÃ¤llig auf der Strasse treffen	SCM26	79	87	54	66	2
25	9	58	2	Cold	Incompetent	Negative	40	40	Alcoholic	GeschÃ¤ft schliesst gerade, wenn man ankommt	SCM26	10	10	54	66	2
25	10	76	2	Cold	Incompetent	Negative	44	35	Alcoholic	Gammliges Essen im KÃ¼hlschrank finden	SCM26	15	6	54	66	2
25	11	80	2	Cold	Incompetent	Negative	3	3	Alcoholic	Eine Ã¶ffentliche Toilette benutzen	SCM26	47	47	54	66	2
25	12	72	2	Cold	Incompetent	Negative	32	29	Alcoholic	Kalten Kaffee/Tee trinken	SCM26	21	18	54	66	2
25	13	26	2	Cold	Incompetent	Negative	45	37	Alcoholic	Computer stÃ¼rzt beim Schreiben eines Textes ab	SCM26	13	5	54	66	2
25	14	61	2	Cold	Incompetent	Negative	21	3	Alcoholic	Ein Nachbar hÃ¶rt zu laut Musik	SCM26	47	29	54	66	2
25	15	92	2	Cold	Incompetent	Negative	50	47	Alcoholic	Gebrochenes Herz nach Beziehungsende haben	SCM26	3	0	54	66	2
25	16	40	2	Cold	Incompetent	Negative	8	0	Alcoholic	Von jemandem mit einer anderen Person verwechselt werden	SCM26	50	42	54	66	2
25	17	41	2	Cold	Incompetent	Positive	39	42	Alcoholic	Erfolgreich eine Rede halten	SCM26	92	89	54	66	2
25	18	81	2	Cold	Incompetent	Positive	21	17	Alcoholic	2 Stunden ein Kind hÃ¼ten und das Kind hat dabei Spass	SCM26	67	71	54	66	2
25	19	43	2	Cold	Incompetent	Positive	50	39	Alcoholic	Einen Karaoke Contest gewinnen	SCM26	89	100	54	66	2
25	20	41	2	Cold	Incompetent	Positive	39	41	Alcoholic	Einen Beststeller Ã¼ber das eigene Leben schreiben	SCM26	91	89	54	66	2
25	21	46	2	Cold	Incompetent	Positive	46	24	Alcoholic	Ein Auto gewinnen	SCM26	74	96	54	66	2
25	22	80	2	Cold	Incompetent	Positive	45	34	Alcoholic	20 CHF auf der Strasse finden	SCM26	84	95	54	66	2
25	23	40	2	Cold	Incompetent	Positive	20	32	Alcoholic	Eine Sternschnuppe sehen	SCM26	82	70	54	66	2
25	24	68	2	Cold	Incompetent	Positive	50	34	Alcoholic	Beim Sportwetten gewinnen	SCM26	84	100	54	66	2
25	25	90	2	Cold	Incompetent	Negative	50	40	Alcoholic	Ehe endet in einer bitteren Scheidung	SCM26	10	0	54	66	2
25	26	82	2	Cold	Incompetent	Negative	48	44	Alcoholic	50 CHF auf der Strasse verlieren	SCM26	6	2	54	66	2
25	27	83	2	Cold	Incompetent	Negative	50	49	Alcoholic	Starke, kaum aushaltbare Zahnschmerzen bekommen	SCM26	1	0	54	66	2
25	28	90	2	Cold	Incompetent	Negative	50	46	Alcoholic	Sich eine Verwundung zuziehen, die genÃ¤ht werden muss	SCM26	4	0	54	66	2
25	29	60	2	Cold	Incompetent	Negative	1	2	Alcoholic	Zeuge des Ausraubens einer Bankfiliale werden	SCM26	48	49	54	66	2
25	30	74	2	Cold	Incompetent	Negative	48	47	Alcoholic	FÃ¤lschlicherweise fÃ¼r ein ernstes Verbrechen beschuldigt werden	SCM26	3	2	54	66	2
25	31	73	2	Cold	Incompetent	Negative	47	46	Alcoholic	Von einem Hund gebissen werden	SCM26	4	3	54	66	2
25	32	64	2	Cold	Incompetent	Negative	17	8	Alcoholic	Bei einem starken Sturm beobachten, wie ein Baum auf ein Haus fÃ¤llt	SCM26	42	33	54	66	2
26	1	55	1	Cold	Incompetent	Positive	29	6	Alcoholic	Umarmt werden	SCM27	56	79	15	33	1
26	2	39	1	Cold	Incompetent	Positive	34	4	Alcoholic	Ein Freund gibt zuvor geliehenes Geld zurÃ¼ck	SCM27	54	84	15	33	1
26	3	45	1	Cold	Incompetent	Positive	34	6	Alcoholic	Verwandte haben, die einen bei einem Familienfest freundlich begrÃ¼ssen	SCM27	56	84	15	33	1
26	4	29	1	Cold	Incompetent	Positive	12	3	Alcoholic	Ein heisses Bad/Dusche nehmen, an einem kalten Tag	SCM27	53	62	15	33	1
26	5	75	1	Cold	Incompetent	Positive	16	4	Alcoholic	Einen lustigen Witz hÃ¶ren	SCM27	54	66	15	33	1
26	6	55	1	Cold	Incompetent	Positive	9	2	Alcoholic	Ein neuer Nachbar kommt sich vorstellen	SCM27	52	59	15	33	1
26	7	80	1	Cold	Incompetent	Positive	16	2	Alcoholic	Ein Song den man besonders gern hat, im Radio hÃ¶ren	SCM27	52	66	15	33	1
26	8	54	1	Cold	Incompetent	Positive	35	7	Alcoholic	Einen alten Freund zufÃ¤llig auf der Strasse treffen	SCM27	57	85	15	33	1
26	9	28	1	Cold	Incompetent	Negative	11	0	Alcoholic	GeschÃ¤ft schliesst gerade, wenn man ankommt	SCM27	50	39	15	33	1
26	10	33	1	Cold	Incompetent	Negative	3	0	Alcoholic	Gammliges Essen im KÃ¼hlschrank finden	SCM27	50	47	15	33	1
26	11	38	1	Cold	Incompetent	Negative	7	2	Alcoholic	Eine Ã¶ffentliche Toilette benutzen	SCM27	48	43	15	33	1
26	12	60	1	Cold	Incompetent	Negative	6	0	Alcoholic	Kalten Kaffee/Tee trinken	SCM27	50	44	15	33	1
26	13	25	1	Cold	Incompetent	Negative	16	3	Alcoholic	Computer stÃ¼rzt beim Schreiben eines Textes ab	SCM27	47	34	15	33	1
26	14	53	1	Cold	Incompetent	Negative	3	0	Alcoholic	Ein Nachbar hÃ¶rt zu laut Musik	SCM27	50	47	15	33	1
26	15	100	1	Cold	Incompetent	Negative	50	19	Alcoholic	Gebrochenes Herz nach Beziehungsende haben	SCM27	31	0	15	33	1
26	16	47	1	Cold	Incompetent	Negative	7	0	Alcoholic	Von jemandem mit einer anderen Person verwechselt werden	SCM27	50	43	15	33	1
26	17	25	1	Cold	Incompetent	Positive	29	0	Alcoholic	Erfolgreich eine Rede halten	SCM27	50	79	15	33	1
26	18	50	1	Cold	Incompetent	Positive	13	3	Alcoholic	2 Stunden ein Kind hÃ¼ten und das Kind hat dabei Spass	SCM27	53	63	15	33	1
26	19	50	1	Cold	Incompetent	Positive	13	4	Alcoholic	Einen Karaoke Contest gewinnen	SCM27	54	63	15	33	1
26	20	20	1	Cold	Incompetent	Positive	44	6	Alcoholic	Einen Beststeller Ã¼ber das eigene Leben schreiben	SCM27	56	94	15	33	1
26	21	50	1	Cold	Incompetent	Positive	45	13	Alcoholic	Ein Auto gewinnen	SCM27	63	95	15	33	1
26	22	1	1	Cold	Incompetent	Positive	46	5	Alcoholic	20 CHF auf der Strasse finden	SCM27	55	96	15	33	1
26	23	50	1	Cold	Incompetent	Positive	30	6	Alcoholic	Eine Sternschnuppe sehen	SCM27	56	80	15	33	1
26	24	38	1	Cold	Incompetent	Positive	11	1	Alcoholic	Beim Sportwetten gewinnen	SCM27	51	61	15	33	1
26	25	90	1	Cold	Incompetent	Negative	44	5	Alcoholic	Ehe endet in einer bitteren Scheidung	SCM27	45	6	15	33	1
26	26	8	1	Cold	Incompetent	Negative	27	7	Alcoholic	50 CHF auf der Strasse verlieren	SCM27	43	23	15	33	1
26	27	70	1	Cold	Incompetent	Negative	33	9	Alcoholic	Starke, kaum aushaltbare Zahnschmerzen bekommen	SCM27	41	17	15	33	1
26	28	15	1	Cold	Incompetent	Negative	32	12	Alcoholic	Sich eine Verwundung zuziehen, die genÃ¤ht werden muss	SCM27	38	18	15	33	1
26	29	13	1	Cold	Incompetent	Negative	20	5	Alcoholic	Zeuge des Ausraubens einer Bankfiliale werden	SCM27	45	30	15	33	1
26	30	33	1	Cold	Incompetent	Negative	43	11	Alcoholic	FÃ¤lschlicherweise fÃ¼r ein ernstes Verbrechen beschuldigt werden	SCM27	39	7	15	33	1
26	31	8	1	Cold	Incompetent	Negative	21	6	Alcoholic	Von einem Hund gebissen werden	SCM27	44	29	15	33	1
26	32	5	1	Cold	Incompetent	Negative	39	25	Alcoholic	Bei einem starken Sturm beobachten, wie ein Baum auf ein Haus fÃ¤llt	SCM27	25	11	15	33	1
27	1	69	1	Cold	Incompetent	Positive	10	4	Alcoholic	Umarmt werden	SCM28	54	60	35	55	1
27	2	27	1	Cold	Incompetent	Positive	19	15	Alcoholic	Ein Freund gibt zuvor geliehenes Geld zurÃ¼ck	SCM28	65	69	35	55	1
27	3	50	1	Cold	Incompetent	Positive	13	15	Alcoholic	Verwandte haben, die einen bei einem Familienfest freundlich begrÃ¼ssen	SCM28	65	63	35	55	1
27	4	19	1	Cold	Incompetent	Positive	45	12	Alcoholic	Ein heisses Bad/Dusche nehmen, an einem kalten Tag	SCM28	62	95	35	55	1
27	5	72	1	Cold	Incompetent	Positive	13	10	Alcoholic	Einen lustigen Witz hÃ¶ren	SCM28	60	63	35	55	1
27	6	43	1	Cold	Incompetent	Positive	6	6	Alcoholic	Ein neuer Nachbar kommt sich vorstellen	SCM28	56	56	35	55	1
27	7	59	1	Cold	Incompetent	Positive	26	10	Alcoholic	Ein Song den man besonders gern hat, im Radio hÃ¶ren	SCM28	60	76	35	55	1
27	8	95	1	Cold	Incompetent	Positive	20	2	Alcoholic	Einen alten Freund zufÃ¤llig auf der Strasse treffen	SCM28	52	70	35	55	1
27	9	80	1	Cold	Incompetent	Negative	20	22	Alcoholic	GeschÃ¤ft schliesst gerade, wenn man ankommt	SCM28	28	30	35	55	1
27	10	76	1	Cold	Incompetent	Negative	18	16	Alcoholic	Gammliges Essen im KÃ¼hlschrank finden	SCM28	34	32	35	55	1
27	11	86	1	Cold	Incompetent	Negative	12	18	Alcoholic	Eine Ã¶ffentliche Toilette benutzen	SCM28	32	38	35	55	1
27	12	88	1	Cold	Incompetent	Negative	4	6	Alcoholic	Kalten Kaffee/Tee trinken	SCM28	44	46	35	55	1
27	13	31	1	Cold	Incompetent	Negative	4	6	Alcoholic	Computer stÃ¼rzt beim Schreiben eines Textes ab	SCM28	44	46	35	55	1
27	14	32	1	Cold	Incompetent	Negative	33	14	Alcoholic	Ein Nachbar hÃ¶rt zu laut Musik	SCM28	36	17	35	55	1
27	15	43	1	Cold	Incompetent	Negative	43	15	Alcoholic	Gebrochenes Herz nach Beziehungsende haben	SCM28	35	7	35	55	1
27	16	53	1	Cold	Incompetent	Negative	13	3	Alcoholic	Von jemandem mit einer anderen Person verwechselt werden	SCM28	47	37	35	55	1
27	17	16	1	Cold	Incompetent	Positive	11	4	Alcoholic	Erfolgreich eine Rede halten	SCM28	54	61	35	55	1
27	18	30	1	Cold	Incompetent	Positive	30	22	Alcoholic	2 Stunden ein Kind hÃ¼ten und das Kind hat dabei Spass	SCM28	72	80	35	55	1
27	19	62	1	Cold	Incompetent	Positive	0	12	Alcoholic	Einen Karaoke Contest gewinnen	SCM28	62	50	35	55	1
27	20	33	1	Cold	Incompetent	Positive	21	22	Alcoholic	Einen Beststeller Ã¼ber das eigene Leben schreiben	SCM28	72	71	35	55	1
27	21	50	1	Cold	Incompetent	Positive	50	4	Alcoholic	Ein Auto gewinnen	SCM28	54	100	35	55	1
27	22	42	1	Cold	Incompetent	Positive	31	14	Alcoholic	20 CHF auf der Strasse finden	SCM28	64	81	35	55	1
27	23	58	1	Cold	Incompetent	Positive	12	8	Alcoholic	Eine Sternschnuppe sehen	SCM28	58	62	35	55	1
27	24	30	1	Cold	Incompetent	Positive	41	14	Alcoholic	Beim Sportwetten gewinnen	SCM28	64	91	35	55	1
27	25	63	1	Cold	Incompetent	Negative	21	15	Alcoholic	Ehe endet in einer bitteren Scheidung	SCM28	35	29	35	55	1
27	26	77	1	Cold	Incompetent	Negative	22	8	Alcoholic	50 CHF auf der Strasse verlieren	SCM28	42	28	35	55	1
27	27	88	1	Cold	Incompetent	Negative	41	30	Alcoholic	Starke, kaum aushaltbare Zahnschmerzen bekommen	SCM28	20	9	35	55	1
27	28	96	1	Cold	Incompetent	Negative	8	41	Alcoholic	Sich eine Verwundung zuziehen, die genÃ¤ht werden muss	SCM28	9	42	35	55	1
27	29	40	1	Cold	Incompetent	Negative	42	11	Alcoholic	Zeuge des Ausraubens einer Bankfiliale werden	SCM28	39	8	35	55	1
27	30	70	1	Cold	Incompetent	Negative	42	17	Alcoholic	FÃ¤lschlicherweise fÃ¼r ein ernstes Verbrechen beschuldigt werden	SCM28	33	8	35	55	1
27	31	74	1	Cold	Incompetent	Negative	20	50	Alcoholic	Von einem Hund gebissen werden	SCM28	0	30	35	55	1
27	32	22	1	Cold	Incompetent	Negative	4	14	Alcoholic	Bei einem starken Sturm beobachten, wie ein Baum auf ein Haus fÃ¤llt	SCM28	36	46	35	55	1
28	1	10	1	Cold	Incompetent	Positive	42	22	Alcoholic	Umarmt werden	SCM29	72	92	0	16	1
28	2	23	1	Cold	Incompetent	Positive	30	2	Alcoholic	Ein Freund gibt zuvor geliehenes Geld zurÃ¼ck	SCM29	52	80	0	16	1
28	3	21	1	Cold	Incompetent	Positive	23	4	Alcoholic	Verwandte haben, die einen bei einem Familienfest freundlich begrÃ¼ssen	SCM29	54	73	0	16	1
28	4	82	1	Cold	Incompetent	Positive	26	0	Alcoholic	Ein heisses Bad/Dusche nehmen, an einem kalten Tag	SCM29	50	76	0	16	1
28	5	71	1	Cold	Incompetent	Positive	21	3	Alcoholic	Einen lustigen Witz hÃ¶ren	SCM29	53	71	0	16	1
28	6	60	1	Cold	Incompetent	Positive	19	0	Alcoholic	Ein neuer Nachbar kommt sich vorstellen	SCM29	50	69	0	16	1
28	7	16	1	Cold	Incompetent	Positive	18	2	Alcoholic	Ein Song den man besonders gern hat, im Radio hÃ¶ren	SCM29	52	68	0	16	1
28	8	31	1	Cold	Incompetent	Positive	16	4	Alcoholic	Einen alten Freund zufÃ¤llig auf der Strasse treffen	SCM29	54	66	0	16	1
28	9	89	1	Cold	Incompetent	Negative	16	3	Alcoholic	GeschÃ¤ft schliesst gerade, wenn man ankommt	SCM29	47	34	0	16	1
28	10	92	1	Cold	Incompetent	Negative	10	0	Alcoholic	Gammliges Essen im KÃ¼hlschrank finden	SCM29	50	40	0	16	1
28	11	96	1	Cold	Incompetent	Negative	0	4	Alcoholic	Eine Ã¶ffentliche Toilette benutzen	SCM29	46	50	0	16	1
28	12	87	1	Cold	Incompetent	Negative	12	3	Alcoholic	Kalten Kaffee/Tee trinken	SCM29	47	38	0	16	1
28	13	28	1	Cold	Incompetent	Negative	14	7	Alcoholic	Computer stÃ¼rzt beim Schreiben eines Textes ab	SCM29	43	36	0	16	1
28	14	44	1	Cold	Incompetent	Negative	25	4	Alcoholic	Ein Nachbar hÃ¶rt zu laut Musik	SCM29	46	25	0	16	1
28	15	59	1	Cold	Incompetent	Negative	50	35	Alcoholic	Gebrochenes Herz nach Beziehungsende haben	SCM29	15	0	0	16	1
28	16	20	1	Cold	Incompetent	Negative	0	0	Alcoholic	Von jemandem mit einer anderen Person verwechselt werden	SCM29	50	50	0	16	1
28	17	11	1	Cold	Incompetent	Positive	31	8	Alcoholic	Erfolgreich eine Rede halten	SCM29	58	81	0	16	1
28	18	10	1	Cold	Incompetent	Positive	30	22	Alcoholic	2 Stunden ein Kind hÃ¼ten und das Kind hat dabei Spass	SCM29	72	80	0	16	1
28	19	16	1	Cold	Incompetent	Positive	12	3	Alcoholic	Einen Karaoke Contest gewinnen	SCM29	53	62	0	16	1
28	20	4	1	Cold	Incompetent	Positive	50	42	Alcoholic	Einen Beststeller Ã¼ber das eigene Leben schreiben	SCM29	92	100	0	16	1
28	21	26	1	Cold	Incompetent	Positive	45	7	Alcoholic	Ein Auto gewinnen	SCM29	57	95	0	16	1
28	22	25	1	Cold	Incompetent	Positive	29	8	Alcoholic	20 CHF auf der Strasse finden	SCM29	58	79	0	16	1
28	23	21	1	Cold	Incompetent	Positive	10	3	Alcoholic	Eine Sternschnuppe sehen	SCM29	53	60	0	16	1
28	24	38	1	Cold	Incompetent	Positive	14	1	Alcoholic	Beim Sportwetten gewinnen	SCM29	51	64	0	16	1
28	25	94	1	Cold	Incompetent	Negative	32	15	Alcoholic	Ehe endet in einer bitteren Scheidung	SCM29	35	18	0	16	1
28	26	50	1	Cold	Incompetent	Negative	44	13	Alcoholic	50 CHF auf der Strasse verlieren	SCM29	37	6	0	16	1
28	27	79	1	Cold	Incompetent	Negative	32	4	Alcoholic	Starke, kaum aushaltbare Zahnschmerzen bekommen	SCM29	46	18	0	16	1
28	28	84	1	Cold	Incompetent	Negative	21	7	Alcoholic	Sich eine Verwundung zuziehen, die genÃ¤ht werden muss	SCM29	43	29	0	16	1
28	29	11	1	Cold	Incompetent	Negative	11	9	Alcoholic	Zeuge des Ausraubens einer Bankfiliale werden	SCM29	41	39	0	16	1
28	30	84	1	Cold	Incompetent	Negative	50	37	Alcoholic	FÃ¤lschlicherweise fÃ¼r ein ernstes Verbrechen beschuldigt werden	SCM29	13	0	0	16	1
28	31	93	1	Cold	Incompetent	Negative	29	15	Alcoholic	Von einem Hund gebissen werden	SCM29	35	21	0	16	1
28	32	8	1	Cold	Incompetent	Negative	9	5	Alcoholic	Bei einem starken Sturm beobachten, wie ein Baum auf ein Haus fÃ¤llt	SCM29	45	41	0	16	1
29	1	30	1	Cold	Incompetent	Positive	48	29	Alcoholic	Umarmt werden	SCM30	79	98	15	17	1
29	2	17	1	Cold	Incompetent	Positive	29	16	Alcoholic	Ein Freund gibt zuvor geliehenes Geld zurÃ¼ck	SCM30	66	79	15	17	1
29	3	15	1	Cold	Incompetent	Positive	31	3	Alcoholic	Verwandte haben, die einen bei einem Familienfest freundlich begrÃ¼ssen	SCM30	53	81	15	17	1
29	4	17	1	Cold	Incompetent	Positive	36	15	Alcoholic	Ein heisses Bad/Dusche nehmen, an einem kalten Tag	SCM30	65	86	15	17	1
29	5	15	1	Cold	Incompetent	Positive	35	15	Alcoholic	Einen lustigen Witz hÃ¶ren	SCM30	65	85	15	17	1
29	6	15	1	Cold	Incompetent	Positive	22	9	Alcoholic	Ein neuer Nachbar kommt sich vorstellen	SCM30	59	72	15	17	1
29	7	42	1	Cold	Incompetent	Positive	15	2	Alcoholic	Ein Song den man besonders gern hat, im Radio hÃ¶ren	SCM30	52	65	15	17	1
29	8	50	1	Cold	Incompetent	Positive	25	1	Alcoholic	Einen alten Freund zufÃ¤llig auf der Strasse treffen	SCM30	51	75	15	17	1
29	9	34	1	Cold	Incompetent	Negative	20	9	Alcoholic	GeschÃ¤ft schliesst gerade, wenn man ankommt	SCM30	41	30	15	17	1
29	10	80	1	Cold	Incompetent	Negative	6	4	Alcoholic	Gammliges Essen im KÃ¼hlschrank finden	SCM30	46	44	15	17	1
29	11	83	1	Cold	Incompetent	Negative	7	0	Alcoholic	Eine Ã¶ffentliche Toilette benutzen	SCM30	50	43	15	17	1
29	12	50	1	Cold	Incompetent	Negative	11	2	Alcoholic	Kalten Kaffee/Tee trinken	SCM30	48	39	15	17	1
29	13	11	1	Cold	Incompetent	Negative	37	11	Alcoholic	Computer stÃ¼rzt beim Schreiben eines Textes ab	SCM30	39	13	15	17	1
29	14	50	1	Cold	Incompetent	Negative	32	-8	Alcoholic	Ein Nachbar hÃ¶rt zu laut Musik	SCM30	58	18	15	17	1
29	15	42	1	Cold	Incompetent	Negative	34	18	Alcoholic	Gebrochenes Herz nach Beziehungsende haben	SCM30	32	16	15	17	1
29	16	26	1	Cold	Incompetent	Negative	13	1	Alcoholic	Von jemandem mit einer anderen Person verwechselt werden	SCM30	49	37	15	17	1
29	17	11	1	Cold	Incompetent	Positive	42	30	Alcoholic	Erfolgreich eine Rede halten	SCM30	80	92	15	17	1
29	18	15	1	Cold	Incompetent	Positive	40	15	Alcoholic	2 Stunden ein Kind hÃ¼ten und das Kind hat dabei Spass	SCM30	65	90	15	17	1
29	19	9	1	Cold	Incompetent	Positive	23	2	Alcoholic	Einen Karaoke Contest gewinnen	SCM30	52	73	15	17	1
29	20	17	1	Cold	Incompetent	Positive	46	28	Alcoholic	Einen Beststeller Ã¼ber das eigene Leben schreiben	SCM30	78	96	15	17	1
29	21	29	1	Cold	Incompetent	Positive	50	39	Alcoholic	Ein Auto gewinnen	SCM30	89	100	15	17	1
29	22	81	1	Cold	Incompetent	Positive	43	18	Alcoholic	20 CHF auf der Strasse finden	SCM30	68	93	15	17	1
29	23	64	1	Cold	Incompetent	Positive	19	1	Alcoholic	Eine Sternschnuppe sehen	SCM30	51	69	15	17	1
29	24	19	1	Cold	Incompetent	Positive	37	15	Alcoholic	Beim Sportwetten gewinnen	SCM30	65	87	15	17	1
29	25	71	1	Cold	Incompetent	Negative	43	25	Alcoholic	Ehe endet in einer bitteren Scheidung	SCM30	25	7	15	17	1
29	26	14	1	Cold	Incompetent	Negative	46	26	Alcoholic	50 CHF auf der Strasse verlieren	SCM30	24	4	15	17	1
29	27	94	1	Cold	Incompetent	Negative	41	18	Alcoholic	Starke, kaum aushaltbare Zahnschmerzen bekommen	SCM30	32	9	15	17	1
29	28	72	1	Cold	Incompetent	Negative	46	31	Alcoholic	Sich eine Verwundung zuziehen, die genÃ¤ht werden muss	SCM30	19	4	15	17	1
29	29	60	1	Cold	Incompetent	Negative	18	6	Alcoholic	Zeuge des Ausraubens einer Bankfiliale werden	SCM30	44	32	15	17	1
29	30	82	1	Cold	Incompetent	Negative	41	17	Alcoholic	FÃ¤lschlicherweise fÃ¼r ein ernstes Verbrechen beschuldigt werden	SCM30	33	9	15	17	1
29	31	76	1	Cold	Incompetent	Negative	32	15	Alcoholic	Von einem Hund gebissen werden	SCM30	35	18	15	17	1
29	32	50	1	Cold	Incompetent	Negative	28	7	Alcoholic	Bei einem starken Sturm beobachten, wie ein Baum auf ein Haus fÃ¤llt	SCM30	43	22	15	17	1
30	1	0	1	Cold	Incompetent	Positive	15	15	Alcoholic	Umarmt werden	SCM31	65	65	0	0	1
30	2	0	1	Cold	Incompetent	Positive	15	17	Alcoholic	Ein Freund gibt zuvor geliehenes Geld zurÃ¼ck	SCM31	67	65	0	0	1
30	3	0	1	Cold	Incompetent	Positive	12	10	Alcoholic	Verwandte haben, die einen bei einem Familienfest freundlich begrÃ¼ssen	SCM31	60	62	0	0	1
30	4	1	1	Cold	Incompetent	Positive	15	14	Alcoholic	Ein heisses Bad/Dusche nehmen, an einem kalten Tag	SCM31	64	65	0	0	1
30	5	0	1	Cold	Incompetent	Positive	13	13	Alcoholic	Einen lustigen Witz hÃ¶ren	SCM31	63	63	0	0	1
30	6	0	1	Cold	Incompetent	Positive	0	1	Alcoholic	Ein neuer Nachbar kommt sich vorstellen	SCM31	51	50	0	0	1
30	7	0	1	Cold	Incompetent	Positive	16	15	Alcoholic	Ein Song den man besonders gern hat, im Radio hÃ¶ren	SCM31	65	66	0	0	1
30	8	0	1	Cold	Incompetent	Positive	20	19	Alcoholic	Einen alten Freund zufÃ¤llig auf der Strasse treffen	SCM31	69	70	0	0	1
30	9	100	1	Cold	Incompetent	Negative	15	17	Alcoholic	GeschÃ¤ft schliesst gerade, wenn man ankommt	SCM31	33	35	0	0	1
30	10	100	1	Cold	Incompetent	Negative	15	15	Alcoholic	Gammliges Essen im KÃ¼hlschrank finden	SCM31	35	35	0	0	1
30	11	100	1	Cold	Incompetent	Negative	12	15	Alcoholic	Eine Ã¶ffentliche Toilette benutzen	SCM31	35	38	0	0	1
30	12	100	1	Cold	Incompetent	Negative	10	12	Alcoholic	Kalten Kaffee/Tee trinken	SCM31	38	40	0	0	1
30	13	100	1	Cold	Incompetent	Negative	15	15	Alcoholic	Computer stÃ¼rzt beim Schreiben eines Textes ab	SCM31	35	35	0	0	1
30	14	61	1	Cold	Incompetent	Negative	14	15	Alcoholic	Ein Nachbar hÃ¶rt zu laut Musik	SCM31	35	36	0	0	1
30	15	71	1	Cold	Incompetent	Negative	15	16	Alcoholic	Gebrochenes Herz nach Beziehungsende haben	SCM31	34	35	0	0	1
30	16	11	1	Cold	Incompetent	Negative	16	15	Alcoholic	Von jemandem mit einer anderen Person verwechselt werden	SCM31	35	34	0	0	1
30	17	4	1	Cold	Incompetent	Positive	15	15	Alcoholic	Erfolgreich eine Rede halten	SCM31	65	65	0	0	1
30	18	0	1	Cold	Incompetent	Positive	4	3	Alcoholic	2 Stunden ein Kind hÃ¼ten und das Kind hat dabei Spass	SCM31	53	54	0	0	1
30	19	0	1	Cold	Incompetent	Positive	14	9	Alcoholic	Einen Karaoke Contest gewinnen	SCM31	59	64	0	0	1
30	20	0	1	Cold	Incompetent	Positive	15	12	Alcoholic	Einen Beststeller Ã¼ber das eigene Leben schreiben	SCM31	62	65	0	0	1
30	21	0	1	Cold	Incompetent	Positive	28	16	Alcoholic	Ein Auto gewinnen	SCM31	66	78	0	0	1
30	22	0	1	Cold	Incompetent	Positive	24	25	Alcoholic	20 CHF auf der Strasse finden	SCM31	75	74	0	0	1
30	23	83	1	Cold	Incompetent	Positive	0	50	Alcoholic	Eine Sternschnuppe sehen	SCM31	100	50	0	0	1
30	24	0	1	Cold	Incompetent	Positive	32	17	Alcoholic	Beim Sportwetten gewinnen	SCM31	67	82	0	0	1
30	25	100	1	Cold	Incompetent	Negative	18	19	Alcoholic	Ehe endet in einer bitteren Scheidung	SCM31	31	32	0	0	1
30	26	75	1	Cold	Incompetent	Negative	34	17	Alcoholic	50 CHF auf der Strasse verlieren	SCM31	33	16	0	0	1
30	27	89	1	Cold	Incompetent	Negative	17	16	Alcoholic	Starke, kaum aushaltbare Zahnschmerzen bekommen	SCM31	34	33	0	0	1
30	28	100	1	Cold	Incompetent	Negative	41	24	Alcoholic	Sich eine Verwundung zuziehen, die genÃ¤ht werden muss	SCM31	26	9	0	0	1
30	29	92	1	Cold	Incompetent	Negative	15	16	Alcoholic	Zeuge des Ausraubens einer Bankfiliale werden	SCM31	34	35	0	0	1
30	30	99	1	Cold	Incompetent	Negative	16	18	Alcoholic	FÃ¤lschlicherweise fÃ¼r ein ernstes Verbrechen beschuldigt werden	SCM31	32	34	0	0	1
30	31	100	1	Cold	Incompetent	Negative	37	17	Alcoholic	Von einem Hund gebissen werden	SCM31	33	13	0	0	1
30	32	82	1	Cold	Incompetent	Negative	18	20	Alcoholic	Bei einem starken Sturm beobachten, wie ein Baum auf ein Haus fÃ¤llt	SCM31	30	32	0	0	1
31	1	28	1	Cold	Incompetent	Positive	49	33	Alcoholic	Umarmt werden	SCM32	83	99	6	40	1
31	2	10	1	Cold	Incompetent	Positive	13	31	Alcoholic	Ein Freund gibt zuvor geliehenes Geld zurÃ¼ck	SCM32	81	63	6	40	1
31	3	6	1	Cold	Incompetent	Positive	35	20	Alcoholic	Verwandte haben, die einen bei einem Familienfest freundlich begrÃ¼ssen	SCM32	70	85	6	40	1
31	4	11	1	Cold	Incompetent	Positive	13	5	Alcoholic	Ein heisses Bad/Dusche nehmen, an einem kalten Tag	SCM32	55	63	6	40	1
31	5	50	1	Cold	Incompetent	Positive	40	19	Alcoholic	Einen lustigen Witz hÃ¶ren	SCM32	69	90	6	40	1
31	6	11	1	Cold	Incompetent	Positive	45	29	Alcoholic	Ein neuer Nachbar kommt sich vorstellen	SCM32	79	95	6	40	1
31	7	60	1	Cold	Incompetent	Positive	28	13	Alcoholic	Ein Song den man besonders gern hat, im Radio hÃ¶ren	SCM32	63	78	6	40	1
31	8	18	1	Cold	Incompetent	Positive	39	11	Alcoholic	Einen alten Freund zufÃ¤llig auf der Strasse treffen	SCM32	61	89	6	40	1
31	9	15	1	Cold	Incompetent	Negative	19	-16	Alcoholic	GeschÃ¤ft schliesst gerade, wenn man ankommt	SCM32	66	31	6	40	1
31	10	88	1	Cold	Incompetent	Negative	38	13	Alcoholic	Gammliges Essen im KÃ¼hlschrank finden	SCM32	37	12	6	40	1
31	11	90	1	Cold	Incompetent	Negative	4	-2	Alcoholic	Eine Ã¶ffentliche Toilette benutzen	SCM32	52	46	6	40	1
31	12	67	1	Cold	Incompetent	Negative	5	-14	Alcoholic	Kalten Kaffee/Tee trinken	SCM32	64	45	6	40	1
31	13	21	1	Cold	Incompetent	Negative	2	9	Alcoholic	Computer stÃ¼rzt beim Schreiben eines Textes ab	SCM32	41	48	6	40	1
31	14	4	1	Cold	Incompetent	Negative	-9	-9	Alcoholic	Ein Nachbar hÃ¶rt zu laut Musik	SCM32	59	59	6	40	1
31	15	29	1	Cold	Incompetent	Negative	16	10	Alcoholic	Gebrochenes Herz nach Beziehungsende haben	SCM32	40	34	6	40	1
31	16	29	1	Cold	Incompetent	Negative	-25	10	Alcoholic	Von jemandem mit einer anderen Person verwechselt werden	SCM32	40	75	6	40	1
31	17	18	1	Cold	Incompetent	Positive	13	28	Alcoholic	Erfolgreich eine Rede halten	SCM32	78	63	6	40	1
31	18	61	1	Cold	Incompetent	Positive	2	10	Alcoholic	2 Stunden ein Kind hÃ¼ten und das Kind hat dabei Spass	SCM32	60	52	6	40	1
31	19	11	1	Cold	Incompetent	Positive	26	8	Alcoholic	Einen Karaoke Contest gewinnen	SCM32	58	76	6	40	1
31	20	7	1	Cold	Incompetent	Positive	29	15	Alcoholic	Einen Beststeller Ã¼ber das eigene Leben schreiben	SCM32	65	79	6	40	1
31	21	20	1	Cold	Incompetent	Positive	37	14	Alcoholic	Ein Auto gewinnen	SCM32	64	87	6	40	1
31	22	91	1	Cold	Incompetent	Positive	50	35	Alcoholic	20 CHF auf der Strasse finden	SCM32	85	100	6	40	1
31	23	30	1	Cold	Incompetent	Positive	15	31	Alcoholic	Eine Sternschnuppe sehen	SCM32	81	65	6	40	1
31	24	42	1	Cold	Incompetent	Positive	33	13	Alcoholic	Beim Sportwetten gewinnen	SCM32	63	83	6	40	1
31	25	56	1	Cold	Incompetent	Negative	27	13	Alcoholic	Ehe endet in einer bitteren Scheidung	SCM32	37	23	6	40	1
31	26	0	1	Cold	Incompetent	Negative	48	4	Alcoholic	50 CHF auf der Strasse verlieren	SCM32	46	2	6	40	1
31	27	41	1	Cold	Incompetent	Negative	35	5	Alcoholic	Starke, kaum aushaltbare Zahnschmerzen bekommen	SCM32	45	15	6	40	1
31	28	75	1	Cold	Incompetent	Negative	36	20	Alcoholic	Sich eine Verwundung zuziehen, die genÃ¤ht werden muss	SCM32	30	14	6	40	1
31	29	58	1	Cold	Incompetent	Negative	14	10	Alcoholic	Zeuge des Ausraubens einer Bankfiliale werden	SCM32	40	36	6	40	1
31	30	100	1	Cold	Incompetent	Negative	33	22	Alcoholic	FÃ¤lschlicherweise fÃ¼r ein ernstes Verbrechen beschuldigt werden	SCM32	28	17	6	40	1
31	31	84	1	Cold	Incompetent	Negative	9	2	Alcoholic	Von einem Hund gebissen werden	SCM32	48	41	6	40	1
31	32	66	1	Cold	Incompetent	Negative	39	25	Alcoholic	Bei einem starken Sturm beobachten, wie ein Baum auf ein Haus fÃ¤llt	SCM32	25	11	6	40	1
32	1	27	1	Cold	Incompetent	Positive	50	37	Alcoholic	Umarmt werden	SCM33	87	100	8	22	1
32	2	26	1	Cold	Incompetent	Positive	39	20	Alcoholic	Ein Freund gibt zuvor geliehenes Geld zurÃ¼ck	SCM33	70	89	8	22	1
32	3	10	1	Cold	Incompetent	Positive	50	29	Alcoholic	Verwandte haben, die einen bei einem Familienfest freundlich begrÃ¼ssen	SCM33	79	100	8	22	1
32	4	39	1	Cold	Incompetent	Positive	30	18	Alcoholic	Ein heisses Bad/Dusche nehmen, an einem kalten Tag	SCM33	68	80	8	22	1
32	5	36	1	Cold	Incompetent	Positive	42	14	Alcoholic	Einen lustigen Witz hÃ¶ren	SCM33	64	92	8	22	1
32	6	60	1	Cold	Incompetent	Positive	7	0	Alcoholic	Ein neuer Nachbar kommt sich vorstellen	SCM33	50	57	8	22	1
32	7	67	1	Cold	Incompetent	Positive	36	16	Alcoholic	Ein Song den man besonders gern hat, im Radio hÃ¶ren	SCM33	66	86	8	22	1
32	8	43	1	Cold	Incompetent	Positive	28	14	Alcoholic	Einen alten Freund zufÃ¤llig auf der Strasse treffen	SCM33	64	78	8	22	1
32	9	28	1	Cold	Incompetent	Negative	28	9	Alcoholic	GeschÃ¤ft schliesst gerade, wenn man ankommt	SCM33	41	22	8	22	1
32	10	83	1	Cold	Incompetent	Negative	15	4	Alcoholic	Gammliges Essen im KÃ¼hlschrank finden	SCM33	46	35	8	22	1
32	11	77	1	Cold	Incompetent	Negative	4	11	Alcoholic	Eine Ã¶ffentliche Toilette benutzen	SCM33	39	46	8	22	1
32	12	27	1	Cold	Incompetent	Negative	8	32	Alcoholic	Kalten Kaffee/Tee trinken	SCM33	18	42	8	22	1
32	13	19	1	Cold	Incompetent	Negative	42	19	Alcoholic	Computer stÃ¼rzt beim Schreiben eines Textes ab	SCM33	31	8	8	22	1
32	14	75	1	Cold	Incompetent	Negative	36	8	Alcoholic	Ein Nachbar hÃ¶rt zu laut Musik	SCM33	42	14	8	22	1
32	15	68	1	Cold	Incompetent	Negative	46	36	Alcoholic	Gebrochenes Herz nach Beziehungsende haben	SCM33	14	4	8	22	1
32	16	33	1	Cold	Incompetent	Negative	0	0	Alcoholic	Von jemandem mit einer anderen Person verwechselt werden	SCM33	50	50	8	22	1
32	17	2	1	Cold	Incompetent	Positive	45	15	Alcoholic	Erfolgreich eine Rede halten	SCM33	65	95	8	22	1
32	18	1	1	Cold	Incompetent	Positive	27	13	Alcoholic	2 Stunden ein Kind hÃ¼ten und das Kind hat dabei Spass	SCM33	63	77	8	22	1
32	19	4	1	Cold	Incompetent	Positive	34	5	Alcoholic	Einen Karaoke Contest gewinnen	SCM33	55	84	8	22	1
32	20	3	1	Cold	Incompetent	Positive	39	20	Alcoholic	Einen Beststeller Ã¼ber das eigene Leben schreiben	SCM33	70	89	8	22	1
32	21	20	1	Cold	Incompetent	Positive	23	-12	Alcoholic	Ein Auto gewinnen	SCM33	38	73	8	22	1
32	22	27	1	Cold	Incompetent	Positive	39	15	Alcoholic	20 CHF auf der Strasse finden	SCM33	65	89	8	22	1
32	23	35	1	Cold	Incompetent	Positive	24	11	Alcoholic	Eine Sternschnuppe sehen	SCM33	61	74	8	22	1
32	24	40	1	Cold	Incompetent	Positive	40	16	Alcoholic	Beim Sportwetten gewinnen	SCM33	66	90	8	22	1
32	25	90	1	Cold	Incompetent	Negative	48	30	Alcoholic	Ehe endet in einer bitteren Scheidung	SCM33	20	2	8	22	1
32	26	74	1	Cold	Incompetent	Negative	40	23	Alcoholic	50 CHF auf der Strasse verlieren	SCM33	27	10	8	22	1
32	27	69	1	Cold	Incompetent	Negative	45	17	Alcoholic	Starke, kaum aushaltbare Zahnschmerzen bekommen	SCM33	33	5	8	22	1
32	28	85	1	Cold	Incompetent	Negative	40	26	Alcoholic	Sich eine Verwundung zuziehen, die genÃ¤ht werden muss	SCM33	24	10	8	22	1
32	29	24	1	Cold	Incompetent	Negative	39	14	Alcoholic	Zeuge des Ausraubens einer Bankfiliale werden	SCM33	36	11	8	22	1
32	30	46	1	Cold	Incompetent	Negative	41	20	Alcoholic	FÃ¤lschlicherweise fÃ¼r ein ernstes Verbrechen beschuldigt werden	SCM33	30	9	8	22	1
32	31	30	1	Cold	Incompetent	Negative	43	26	Alcoholic	Von einem Hund gebissen werden	SCM33	24	7	8	22	1
32	32	80	1	Cold	Incompetent	Negative	28	13	Alcoholic	Bei einem starken Sturm beobachten, wie ein Baum auf ein Haus fÃ¤llt	SCM33	37	22	8	22	1
33	1	27	3	Cold	Incompetent	Positive	41	23	Alcoholic	Umarmt werden	SCM34	73	91	0	28	3
33	2	55	3	Cold	Incompetent	Positive	46	15	Alcoholic	Ein Freund gibt zuvor geliehenes Geld zurÃ¼ck	SCM34	65	96	0	28	3
33	3	39	3	Cold	Incompetent	Positive	38	25	Alcoholic	Verwandte haben, die einen bei einem Familienfest freundlich begrÃ¼ssen	SCM34	75	88	0	28	3
33	4	51	3	Cold	Incompetent	Positive	50	26	Alcoholic	Ein heisses Bad/Dusche nehmen, an einem kalten Tag	SCM34	76	100	0	28	3
33	5	77	3	Cold	Incompetent	Positive	37	15	Alcoholic	Einen lustigen Witz hÃ¶ren	SCM34	65	87	0	28	3
33	6	44	3	Cold	Incompetent	Positive	4	6	Alcoholic	Ein neuer Nachbar kommt sich vorstellen	SCM34	56	54	0	28	3
33	7	66	3	Cold	Incompetent	Positive	36	9	Alcoholic	Ein Song den man besonders gern hat, im Radio hÃ¶ren	SCM34	59	86	0	28	3
33	8	66	3	Cold	Incompetent	Positive	3	11	Alcoholic	Einen alten Freund zufÃ¤llig auf der Strasse treffen	SCM34	61	53	0	28	3
33	9	65	3	Cold	Incompetent	Negative	50	20	Alcoholic	GeschÃ¤ft schliesst gerade, wenn man ankommt	SCM34	30	0	0	28	3
33	10	73	3	Cold	Incompetent	Negative	20	15	Alcoholic	Gammliges Essen im KÃ¼hlschrank finden	SCM34	35	30	0	28	3
33	11	50	3	Cold	Incompetent	Negative	16	10	Alcoholic	Eine Ã¶ffentliche Toilette benutzen	SCM34	40	34	0	28	3
33	12	69	3	Cold	Incompetent	Negative	19	8	Alcoholic	Kalten Kaffee/Tee trinken	SCM34	42	31	0	28	3
33	13	36	3	Cold	Incompetent	Negative	50	14	Alcoholic	Computer stÃ¼rzt beim Schreiben eines Textes ab	SCM34	36	0	0	28	3
33	14	58	3	Cold	Incompetent	Negative	18	3	Alcoholic	Ein Nachbar hÃ¶rt zu laut Musik	SCM34	47	32	0	28	3
33	15	82	3	Cold	Incompetent	Negative	49	30	Alcoholic	Gebrochenes Herz nach Beziehungsende haben	SCM34	20	1	0	28	3
33	16	45	3	Cold	Incompetent	Negative	16	8	Alcoholic	Von jemandem mit einer anderen Person verwechselt werden	SCM34	42	34	0	28	3
33	17	19	3	Cold	Incompetent	Positive	39	17	Alcoholic	Erfolgreich eine Rede halten	SCM34	67	89	0	28	3
33	18	28	3	Cold	Incompetent	Positive	17	-7	Alcoholic	2 Stunden ein Kind hÃ¼ten und das Kind hat dabei Spass	SCM34	43	67	0	28	3
33	19	82	3	Cold	Incompetent	Positive	44	12	Alcoholic	Einen Karaoke Contest gewinnen	SCM34	62	94	0	28	3
33	20	63	3	Cold	Incompetent	Positive	48	16	Alcoholic	Einen Beststeller Ã¼ber das eigene Leben schreiben	SCM34	66	98	0	28	3
33	21	34	3	Cold	Incompetent	Positive	50	7	Alcoholic	Ein Auto gewinnen	SCM34	57	100	0	28	3
33	22	72	3	Cold	Incompetent	Positive	26	10	Alcoholic	20 CHF auf der Strasse finden	SCM34	60	76	0	28	3
33	23	48	3	Cold	Incompetent	Positive	46	18	Alcoholic	Eine Sternschnuppe sehen	SCM34	68	96	0	28	3
33	24	58	3	Cold	Incompetent	Positive	50	3	Alcoholic	Beim Sportwetten gewinnen	SCM34	53	100	0	28	3
33	25	81	3	Cold	Incompetent	Negative	50	39	Alcoholic	Ehe endet in einer bitteren Scheidung	SCM34	11	0	0	28	3
33	26	60	3	Cold	Incompetent	Negative	36	18	Alcoholic	50 CHF auf der Strasse verlieren	SCM34	32	14	0	28	3
33	27	51	3	Cold	Incompetent	Negative	50	10	Alcoholic	Starke, kaum aushaltbare Zahnschmerzen bekommen	SCM34	40	0	0	28	3
33	28	82	3	Cold	Incompetent	Negative	50	23	Alcoholic	Sich eine Verwundung zuziehen, die genÃ¤ht werden muss	SCM34	27	0	0	28	3
33	29	59	3	Cold	Incompetent	Negative	50	22	Alcoholic	Zeuge des Ausraubens einer Bankfiliale werden	SCM34	28	0	0	28	3
33	30	80	3	Cold	Incompetent	Negative	50	28	Alcoholic	FÃ¤lschlicherweise fÃ¼r ein ernstes Verbrechen beschuldigt werden	SCM34	22	0	0	28	3
33	31	38	3	Cold	Incompetent	Negative	46	21	Alcoholic	Von einem Hund gebissen werden	SCM34	29	4	0	28	3
33	32	41	3	Cold	Incompetent	Negative	27	18	Alcoholic	Bei einem starken Sturm beobachten, wie ein Baum auf ein Haus fÃ¤llt	SCM34	32	23	0	28	3
34	1	38	2	Cold	Incompetent	Positive	50	12	Alcoholic	Umarmt werden	SCM35	62	100	12	12	2
34	2	23	2	Cold	Incompetent	Positive	36	20	Alcoholic	Ein Freund gibt zuvor geliehenes Geld zurÃ¼ck	SCM35	70	86	12	12	2
34	3	19	2	Cold	Incompetent	Positive	14	23	Alcoholic	Verwandte haben, die einen bei einem Familienfest freundlich begrÃ¼ssen	SCM35	73	64	12	12	2
34	4	70	2	Cold	Incompetent	Positive	30	19	Alcoholic	Ein heisses Bad/Dusche nehmen, an einem kalten Tag	SCM35	69	80	12	12	2
34	5	78	2	Cold	Incompetent	Positive	29	36	Alcoholic	Einen lustigen Witz hÃ¶ren	SCM35	86	79	12	12	2
34	6	13	2	Cold	Incompetent	Positive	11	14	Alcoholic	Ein neuer Nachbar kommt sich vorstellen	SCM35	64	61	12	12	2
34	7	74	2	Cold	Incompetent	Positive	5	6	Alcoholic	Ein Song den man besonders gern hat, im Radio hÃ¶ren	SCM35	56	55	12	12	2
34	8	64	2	Cold	Incompetent	Positive	16	12	Alcoholic	Einen alten Freund zufÃ¤llig auf der Strasse treffen	SCM35	62	66	12	12	2
34	9	82	2	Cold	Incompetent	Negative	10	0	Alcoholic	GeschÃ¤ft schliesst gerade, wenn man ankommt	SCM35	50	40	12	12	2
34	10	100	2	Cold	Incompetent	Negative	3	4	Alcoholic	Gammliges Essen im KÃ¼hlschrank finden	SCM35	46	47	12	12	2
34	11	100	2	Cold	Incompetent	Negative	6	3	Alcoholic	Eine Ã¶ffentliche Toilette benutzen	SCM35	47	44	12	12	2
34	12	33	2	Cold	Incompetent	Negative	0	0	Alcoholic	Kalten Kaffee/Tee trinken	SCM35	50	50	12	12	2
34	13	34	2	Cold	Incompetent	Negative	34	28	Alcoholic	Computer stÃ¼rzt beim Schreiben eines Textes ab	SCM35	22	16	12	12	2
34	14	14	2	Cold	Incompetent	Negative	0	-2	Alcoholic	Ein Nachbar hÃ¶rt zu laut Musik	SCM35	52	50	12	12	2
34	15	100	2	Cold	Incompetent	Negative	14	15	Alcoholic	Gebrochenes Herz nach Beziehungsende haben	SCM35	35	36	12	12	2
34	16	35	2	Cold	Incompetent	Negative	-4	-3	Alcoholic	Von jemandem mit einer anderen Person verwechselt werden	SCM35	53	54	12	12	2
34	17	40	2	Cold	Incompetent	Positive	0	7	Alcoholic	Erfolgreich eine Rede halten	SCM35	57	50	12	12	2
34	18	39	2	Cold	Incompetent	Positive	17	24	Alcoholic	2 Stunden ein Kind hÃ¼ten und das Kind hat dabei Spass	SCM35	74	67	12	12	2
34	19	100	2	Cold	Incompetent	Positive	18	20	Alcoholic	Einen Karaoke Contest gewinnen	SCM35	70	68	12	12	2
34	20	34	2	Cold	Incompetent	Positive	24	10	Alcoholic	Einen Beststeller Ã¼ber das eigene Leben schreiben	SCM35	60	74	12	12	2
34	21	38	2	Cold	Incompetent	Positive	30	16	Alcoholic	Ein Auto gewinnen	SCM35	66	80	12	12	2
34	22	79	2	Cold	Incompetent	Positive	33	34	Alcoholic	20 CHF auf der Strasse finden	SCM35	84	83	12	12	2
34	23	72	2	Cold	Incompetent	Positive	37	37	Alcoholic	Eine Sternschnuppe sehen	SCM35	87	87	12	12	2
34	24	76	2	Cold	Incompetent	Positive	6	4	Alcoholic	Beim Sportwetten gewinnen	SCM35	54	56	12	12	2
34	25	75	2	Cold	Incompetent	Negative	32	11	Alcoholic	Ehe endet in einer bitteren Scheidung	SCM35	39	18	12	12	2
34	26	35	2	Cold	Incompetent	Negative	31	37	Alcoholic	50 CHF auf der Strasse verlieren	SCM35	13	19	12	12	2
34	27	100	2	Cold	Incompetent	Negative	36	41	Alcoholic	Starke, kaum aushaltbare Zahnschmerzen bekommen	SCM35	9	14	12	12	2
34	28	96	2	Cold	Incompetent	Negative	6	15	Alcoholic	Sich eine Verwundung zuziehen, die genÃ¤ht werden muss	SCM35	35	44	12	12	2
34	29	37	2	Cold	Incompetent	Negative	29	15	Alcoholic	Zeuge des Ausraubens einer Bankfiliale werden	SCM35	35	21	12	12	2
34	30	100	2	Cold	Incompetent	Negative	33	27	Alcoholic	FÃ¤lschlicherweise fÃ¼r ein ernstes Verbrechen beschuldigt werden	SCM35	23	17	12	12	2
34	31	89	2	Cold	Incompetent	Negative	17	15	Alcoholic	Von einem Hund gebissen werden	SCM35	35	33	12	12	2
34	32	16	2	Cold	Incompetent	Negative	14	10	Alcoholic	Bei einem starken Sturm beobachten, wie ein Baum auf ein Haus fÃ¤llt	SCM35	40	36	12	12	2
35	1	30	1	Cold	Incompetent	Positive	2	6	Alcoholic	Umarmt werden	SCM36	56	52	30	32	1
35	2	41	1	Cold	Incompetent	Positive	10	41	Alcoholic	Ein Freund gibt zuvor geliehenes Geld zurÃ¼ck	SCM36	91	60	30	32	1
35	3	27	1	Cold	Incompetent	Positive	-3	0	Alcoholic	Verwandte haben, die einen bei einem Familienfest freundlich begrÃ¼ssen	SCM36	50	47	30	32	1
35	4	40	1	Cold	Incompetent	Positive	6	5	Alcoholic	Ein heisses Bad/Dusche nehmen, an einem kalten Tag	SCM36	55	56	30	32	1
35	5	40	1	Cold	Incompetent	Positive	3	7	Alcoholic	Einen lustigen Witz hÃ¶ren	SCM36	57	53	30	32	1
35	6	39	1	Cold	Incompetent	Positive	-11	14	Alcoholic	Ein neuer Nachbar kommt sich vorstellen	SCM36	64	39	30	32	1
35	7	39	1	Cold	Incompetent	Positive	11	0	Alcoholic	Ein Song den man besonders gern hat, im Radio hÃ¶ren	SCM36	50	61	30	32	1
35	8	45	1	Cold	Incompetent	Positive	-6	20	Alcoholic	Einen alten Freund zufÃ¤llig auf der Strasse treffen	SCM36	70	44	30	32	1
35	9	53	1	Cold	Incompetent	Negative	34	2	Alcoholic	GeschÃ¤ft schliesst gerade, wenn man ankommt	SCM36	48	16	30	32	1
35	10	71	1	Cold	Incompetent	Negative	0	3	Alcoholic	Gammliges Essen im KÃ¼hlschrank finden	SCM36	47	50	30	32	1
35	11	86	1	Cold	Incompetent	Negative	-7	0	Alcoholic	Eine Ã¶ffentliche Toilette benutzen	SCM36	50	57	30	32	1
35	12	55	1	Cold	Incompetent	Negative	2	2	Alcoholic	Kalten Kaffee/Tee trinken	SCM36	48	48	30	32	1
35	13	21	1	Cold	Incompetent	Negative	3	20	Alcoholic	Computer stÃ¼rzt beim Schreiben eines Textes ab	SCM36	30	47	30	32	1
35	14	73	1	Cold	Incompetent	Negative	3	0	Alcoholic	Ein Nachbar hÃ¶rt zu laut Musik	SCM36	50	47	30	32	1
35	15	71	1	Cold	Incompetent	Negative	35	2	Alcoholic	Gebrochenes Herz nach Beziehungsende haben	SCM36	48	15	30	32	1
35	16	26	1	Cold	Incompetent	Negative	4	0	Alcoholic	Von jemandem mit einer anderen Person verwechselt werden	SCM36	50	46	30	32	1
35	17	20	1	Cold	Incompetent	Positive	5	0	Alcoholic	Erfolgreich eine Rede halten	SCM36	50	55	30	32	1
35	18	40	1	Cold	Incompetent	Positive	8	-8	Alcoholic	2 Stunden ein Kind hÃ¼ten und das Kind hat dabei Spass	SCM36	42	58	30	32	1
35	19	35	1	Cold	Incompetent	Positive	8	-10	Alcoholic	Einen Karaoke Contest gewinnen	SCM36	40	58	30	32	1
35	20	5	1	Cold	Incompetent	Positive	10	-7	Alcoholic	Einen Beststeller Ã¼ber das eigene Leben schreiben	SCM36	43	60	30	32	1
35	21	26	1	Cold	Incompetent	Positive	31	15	Alcoholic	Ein Auto gewinnen	SCM36	65	81	30	32	1
35	22	35	1	Cold	Incompetent	Positive	21	0	Alcoholic	20 CHF auf der Strasse finden	SCM36	50	71	30	32	1
35	23	42	1	Cold	Incompetent	Positive	0	3	Alcoholic	Eine Sternschnuppe sehen	SCM36	53	50	30	32	1
35	24	56	1	Cold	Incompetent	Positive	27	2	Alcoholic	Beim Sportwetten gewinnen	SCM36	52	77	30	32	1
35	25	62	1	Cold	Incompetent	Negative	22	3	Alcoholic	Ehe endet in einer bitteren Scheidung	SCM36	47	28	30	32	1
35	26	42	1	Cold	Incompetent	Negative	23	1	Alcoholic	50 CHF auf der Strasse verlieren	SCM36	49	27	30	32	1
35	27	46	1	Cold	Incompetent	Negative	33	0	Alcoholic	Starke, kaum aushaltbare Zahnschmerzen bekommen	SCM36	50	17	30	32	1
35	28	55	1	Cold	Incompetent	Negative	7	4	Alcoholic	Sich eine Verwundung zuziehen, die genÃ¤ht werden muss	SCM36	46	43	30	32	1
35	29	34	1	Cold	Incompetent	Negative	3	0	Alcoholic	Zeuge des Ausraubens einer Bankfiliale werden	SCM36	50	47	30	32	1
35	30	60	1	Cold	Incompetent	Negative	18	2	Alcoholic	FÃ¤lschlicherweise fÃ¼r ein ernstes Verbrechen beschuldigt werden	SCM36	48	32	30	32	1
35	31	63	1	Cold	Incompetent	Negative	15	13	Alcoholic	Von einem Hund gebissen werden	SCM36	37	35	30	32	1
35	32	40	1	Cold	Incompetent	Negative	6	0	Alcoholic	Bei einem starken Sturm beobachten, wie ein Baum auf ein Haus fÃ¤llt	SCM36	50	44	30	32	1
36	1	33	1	Cold	Incompetent	Positive	33	36	Alcoholic	Umarmt werden	SCM38	86	83	29	43	1
36	2	36	1	Cold	Incompetent	Positive	9	17	Alcoholic	Ein Freund gibt zuvor geliehenes Geld zurÃ¼ck	SCM38	67	59	29	43	1
36	3	37	1	Cold	Incompetent	Positive	36	21	Alcoholic	Verwandte haben, die einen bei einem Familienfest freundlich begrÃ¼ssen	SCM38	71	86	29	43	1
36	4	68	1	Cold	Incompetent	Positive	27	21	Alcoholic	Ein heisses Bad/Dusche nehmen, an einem kalten Tag	SCM38	71	77	29	43	1
36	5	100	1	Cold	Incompetent	Positive	42	33	Alcoholic	Einen lustigen Witz hÃ¶ren	SCM38	83	92	29	43	1
36	6	47	1	Cold	Incompetent	Positive	21	17	Alcoholic	Ein neuer Nachbar kommt sich vorstellen	SCM38	67	71	29	43	1
36	7	71	1	Cold	Incompetent	Positive	29	25	Alcoholic	Ein Song den man besonders gern hat, im Radio hÃ¶ren	SCM38	75	79	29	43	1
36	8	34	1	Cold	Incompetent	Positive	27	33	Alcoholic	Einen alten Freund zufÃ¤llig auf der Strasse treffen	SCM38	83	77	29	43	1
36	9	66	1	Cold	Incompetent	Negative	27	0	Alcoholic	GeschÃ¤ft schliesst gerade, wenn man ankommt	SCM38	50	23	29	43	1
36	10	88	1	Cold	Incompetent	Negative	7	19	Alcoholic	Gammliges Essen im KÃ¼hlschrank finden	SCM38	31	43	29	43	1
36	11	68	1	Cold	Incompetent	Negative	11	8	Alcoholic	Eine Ã¶ffentliche Toilette benutzen	SCM38	42	39	29	43	1
36	12	83	1	Cold	Incompetent	Negative	0	21	Alcoholic	Kalten Kaffee/Tee trinken	SCM38	29	50	29	43	1
36	13	33	1	Cold	Incompetent	Negative	26	0	Alcoholic	Computer stÃ¼rzt beim Schreiben eines Textes ab	SCM38	50	24	29	43	1
36	14	83	1	Cold	Incompetent	Negative	29	19	Alcoholic	Ein Nachbar hÃ¶rt zu laut Musik	SCM38	31	21	29	43	1
36	15	70	1	Cold	Incompetent	Negative	46	30	Alcoholic	Gebrochenes Herz nach Beziehungsende haben	SCM38	20	4	29	43	1
36	16	64	1	Cold	Incompetent	Negative	0	6	Alcoholic	Von jemandem mit einer anderen Person verwechselt werden	SCM38	44	50	29	43	1
36	17	12	1	Cold	Incompetent	Positive	45	41	Alcoholic	Erfolgreich eine Rede halten	SCM38	91	95	29	43	1
36	18	50	1	Cold	Incompetent	Positive	6	30	Alcoholic	2 Stunden ein Kind hÃ¼ten und das Kind hat dabei Spass	SCM38	80	56	29	43	1
36	19	33	1	Cold	Incompetent	Positive	34	31	Alcoholic	Einen Karaoke Contest gewinnen	SCM38	81	84	29	43	1
36	20	31	1	Cold	Incompetent	Positive	46	48	Alcoholic	Einen Beststeller Ã¼ber das eigene Leben schreiben	SCM38	98	96	29	43	1
36	21	1	1	Cold	Incompetent	Positive	33	20	Alcoholic	Ein Auto gewinnen	SCM38	70	83	29	43	1
36	22	70	1	Cold	Incompetent	Positive	19	10	Alcoholic	20 CHF auf der Strasse finden	SCM38	60	69	29	43	1
36	23	60	1	Cold	Incompetent	Positive	0	23	Alcoholic	Eine Sternschnuppe sehen	SCM38	73	50	29	43	1
36	24	3	1	Cold	Incompetent	Positive	46	14	Alcoholic	Beim Sportwetten gewinnen	SCM38	64	96	29	43	1
36	25	80	1	Cold	Incompetent	Negative	50	44	Alcoholic	Ehe endet in einer bitteren Scheidung	SCM38	6	0	29	43	1
36	26	55	1	Cold	Incompetent	Negative	45	43	Alcoholic	50 CHF auf der Strasse verlieren	SCM38	7	5	29	43	1
36	27	50	1	Cold	Incompetent	Negative	37	32	Alcoholic	Starke, kaum aushaltbare Zahnschmerzen bekommen	SCM38	18	13	29	43	1
36	28	92	1	Cold	Incompetent	Negative	37	41	Alcoholic	Sich eine Verwundung zuziehen, die genÃ¤ht werden muss	SCM38	9	13	29	43	1
36	29	84	1	Cold	Incompetent	Negative	26	20	Alcoholic	Zeuge des Ausraubens einer Bankfiliale werden	SCM38	30	24	29	43	1
36	30	79	1	Cold	Incompetent	Negative	36	26	Alcoholic	FÃ¤lschlicherweise fÃ¼r ein ernstes Verbrechen beschuldigt werden	SCM38	24	14	29	43	1
36	31	69	1	Cold	Incompetent	Negative	46	44	Alcoholic	Von einem Hund gebissen werden	SCM38	6	4	29	43	1
36	32	39	1	Cold	Incompetent	Negative	27	11	Alcoholic	Bei einem starken Sturm beobachten, wie ein Baum auf ein Haus fÃ¤llt	SCM38	39	23	29	43	1
37	1	33	2	Cold	Incompetent	Positive	50	50	Alcoholic	Umarmt werden	SCM39	100	100	31	48	2
37	2	22	2	Cold	Incompetent	Positive	35	23	Alcoholic	Ein Freund gibt zuvor geliehenes Geld zurÃ¼ck	SCM39	73	85	31	48	2
37	3	74	2	Cold	Incompetent	Positive	7	21	Alcoholic	Verwandte haben, die einen bei einem Familienfest freundlich begrÃ¼ssen	SCM39	71	57	31	48	2
37	4	96	2	Cold	Incompetent	Positive	18	50	Alcoholic	Ein heisses Bad/Dusche nehmen, an einem kalten Tag	SCM39	100	68	31	48	2
37	5	50	2	Cold	Incompetent	Positive	13	31	Alcoholic	Einen lustigen Witz hÃ¶ren	SCM39	81	63	31	48	2
37	6	37	2	Cold	Incompetent	Positive	10	10	Alcoholic	Ein neuer Nachbar kommt sich vorstellen	SCM39	60	60	31	48	2
37	7	98	2	Cold	Incompetent	Positive	26	8	Alcoholic	Ein Song den man besonders gern hat, im Radio hÃ¶ren	SCM39	58	76	31	48	2
37	8	50	2	Cold	Incompetent	Positive	10	13	Alcoholic	Einen alten Freund zufÃ¤llig auf der Strasse treffen	SCM39	63	60	31	48	2
37	9	50	2	Cold	Incompetent	Negative	0	4	Alcoholic	GeschÃ¤ft schliesst gerade, wenn man ankommt	SCM39	46	50	31	48	2
37	10	23	2	Cold	Incompetent	Negative	10	0	Alcoholic	Gammliges Essen im KÃ¼hlschrank finden	SCM39	50	40	31	48	2
37	11	100	2	Cold	Incompetent	Negative	2	4	Alcoholic	Eine Ã¶ffentliche Toilette benutzen	SCM39	46	48	31	48	2
37	12	56	2	Cold	Incompetent	Negative	2	3	Alcoholic	Kalten Kaffee/Tee trinken	SCM39	47	48	31	48	2
37	13	33	2	Cold	Incompetent	Negative	3	0	Alcoholic	Computer stÃ¼rzt beim Schreiben eines Textes ab	SCM39	50	47	31	48	2
37	14	20	2	Cold	Incompetent	Negative	0	7	Alcoholic	Ein Nachbar hÃ¶rt zu laut Musik	SCM39	43	50	31	48	2
37	15	92	2	Cold	Incompetent	Negative	50	50	Alcoholic	Gebrochenes Herz nach Beziehungsende haben	SCM39	0	0	31	48	2
37	16	50	2	Cold	Incompetent	Negative	0	0	Alcoholic	Von jemandem mit einer anderen Person verwechselt werden	SCM39	50	50	31	48	2
37	17	20	2	Cold	Incompetent	Positive	12	21	Alcoholic	Erfolgreich eine Rede halten	SCM39	71	62	31	48	2
37	18	16	2	Cold	Incompetent	Positive	7	15	Alcoholic	2 Stunden ein Kind hÃ¼ten und das Kind hat dabei Spass	SCM39	65	57	31	48	2
37	19	26	2	Cold	Incompetent	Positive	24	50	Alcoholic	Einen Karaoke Contest gewinnen	SCM39	100	74	31	48	2
37	20	5	2	Cold	Incompetent	Positive	7	11	Alcoholic	Einen Beststeller Ã¼ber das eigene Leben schreiben	SCM39	61	57	31	48	2
37	21	22	2	Cold	Incompetent	Positive	37	22	Alcoholic	Ein Auto gewinnen	SCM39	72	87	31	48	2
37	22	34	2	Cold	Incompetent	Positive	14	3	Alcoholic	20 CHF auf der Strasse finden	SCM39	53	64	31	48	2
37	23	40	2	Cold	Incompetent	Positive	13	38	Alcoholic	Eine Sternschnuppe sehen	SCM39	88	63	31	48	2
37	24	50	2	Cold	Incompetent	Positive	12	15	Alcoholic	Beim Sportwetten gewinnen	SCM39	65	62	31	48	2
37	25	88	2	Cold	Incompetent	Negative	19	7	Alcoholic	Ehe endet in einer bitteren Scheidung	SCM39	43	31	31	48	2
37	26	29	2	Cold	Incompetent	Negative	4	12	Alcoholic	50 CHF auf der Strasse verlieren	SCM39	38	46	31	48	2
37	27	58	2	Cold	Incompetent	Negative	49	0	Alcoholic	Starke, kaum aushaltbare Zahnschmerzen bekommen	SCM39	50	1	31	48	2
37	28	50	2	Cold	Incompetent	Negative	29	36	Alcoholic	Sich eine Verwundung zuziehen, die genÃ¤ht werden muss	SCM39	14	21	31	48	2
37	29	50	2	Cold	Incompetent	Negative	16	29	Alcoholic	Zeuge des Ausraubens einer Bankfiliale werden	SCM39	21	34	31	48	2
37	30	75	2	Cold	Incompetent	Negative	50	50	Alcoholic	FÃ¤lschlicherweise fÃ¼r ein ernstes Verbrechen beschuldigt werden	SCM39	0	0	31	48	2
37	31	50	2	Cold	Incompetent	Negative	48	36	Alcoholic	Von einem Hund gebissen werden	SCM39	14	2	31	48	2
37	32	97	2	Cold	Incompetent	Negative	19	21	Alcoholic	Bei einem starken Sturm beobachten, wie ein Baum auf ein Haus fÃ¤llt	SCM39	29	31	31	48	2
38	1	17	1	Cold	Incompetent	Positive	37	17	Alcoholic	Umarmt werden	SCM40	67	87	0	6	1
38	2	15	1	Cold	Incompetent	Positive	18	14	Alcoholic	Ein Freund gibt zuvor geliehenes Geld zurÃ¼ck	SCM40	64	68	0	6	1
38	3	17	1	Cold	Incompetent	Positive	33	12	Alcoholic	Verwandte haben, die einen bei einem Familienfest freundlich begrÃ¼ssen	SCM40	62	83	0	6	1
38	4	19	1	Cold	Incompetent	Positive	31	18	Alcoholic	Ein heisses Bad/Dusche nehmen, an einem kalten Tag	SCM40	68	81	0	6	1
38	5	20	1	Cold	Incompetent	Positive	31	19	Alcoholic	Einen lustigen Witz hÃ¶ren	SCM40	69	81	0	6	1
38	6	19	1	Cold	Incompetent	Positive	18	13	Alcoholic	Ein neuer Nachbar kommt sich vorstellen	SCM40	63	68	0	6	1
38	7	20	1	Cold	Incompetent	Positive	25	19	Alcoholic	Ein Song den man besonders gern hat, im Radio hÃ¶ren	SCM40	69	75	0	6	1
38	8	13	1	Cold	Incompetent	Positive	31	20	Alcoholic	Einen alten Freund zufÃ¤llig auf der Strasse treffen	SCM40	70	81	0	6	1
38	9	10	1	Cold	Incompetent	Negative	13	11	Alcoholic	GeschÃ¤ft schliesst gerade, wenn man ankommt	SCM40	39	37	0	6	1
38	10	95	1	Cold	Incompetent	Negative	37	38	Alcoholic	Gammliges Essen im KÃ¼hlschrank finden	SCM40	12	13	0	6	1
38	11	89	1	Cold	Incompetent	Negative	7	17	Alcoholic	Eine Ã¶ffentliche Toilette benutzen	SCM40	33	43	0	6	1
38	12	76	1	Cold	Incompetent	Negative	0	0	Alcoholic	Kalten Kaffee/Tee trinken	SCM40	50	50	0	6	1
38	13	29	1	Cold	Incompetent	Negative	39	22	Alcoholic	Computer stÃ¼rzt beim Schreiben eines Textes ab	SCM40	28	11	0	6	1
38	14	22	1	Cold	Incompetent	Negative	17	13	Alcoholic	Ein Nachbar hÃ¶rt zu laut Musik	SCM40	37	33	0	6	1
38	15	87	1	Cold	Incompetent	Negative	43	49	Alcoholic	Gebrochenes Herz nach Beziehungsende haben	SCM40	1	7	0	6	1
38	16	12	1	Cold	Incompetent	Negative	0	0	Alcoholic	Von jemandem mit einer anderen Person verwechselt werden	SCM40	50	50	0	6	1
38	17	10	1	Cold	Incompetent	Positive	47	11	Alcoholic	Erfolgreich eine Rede halten	SCM40	61	97	0	6	1
38	18	10	1	Cold	Incompetent	Positive	14	10	Alcoholic	2 Stunden ein Kind hÃ¼ten und das Kind hat dabei Spass	SCM40	60	64	0	6	1
38	19	14	1	Cold	Incompetent	Positive	35	15	Alcoholic	Einen Karaoke Contest gewinnen	SCM40	65	85	0	6	1
38	20	11	1	Cold	Incompetent	Positive	39	24	Alcoholic	Einen Beststeller Ã¼ber das eigene Leben schreiben	SCM40	74	89	0	6	1
38	21	17	1	Cold	Incompetent	Positive	47	30	Alcoholic	Ein Auto gewinnen	SCM40	80	97	0	6	1
38	22	17	1	Cold	Incompetent	Positive	20	12	Alcoholic	20 CHF auf der Strasse finden	SCM40	62	70	0	6	1
38	23	6	1	Cold	Incompetent	Positive	34	18	Alcoholic	Eine Sternschnuppe sehen	SCM40	68	84	0	6	1
38	24	19	1	Cold	Incompetent	Positive	30	22	Alcoholic	Beim Sportwetten gewinnen	SCM40	72	80	0	6	1
38	25	94	1	Cold	Incompetent	Negative	41	38	Alcoholic	Ehe endet in einer bitteren Scheidung	SCM40	12	9	0	6	1
38	26	13	1	Cold	Incompetent	Negative	32	14	Alcoholic	50 CHF auf der Strasse verlieren	SCM40	36	18	0	6	1
38	27	78	1	Cold	Incompetent	Negative	40	36	Alcoholic	Starke, kaum aushaltbare Zahnschmerzen bekommen	SCM40	14	10	0	6	1
38	28	71	1	Cold	Incompetent	Negative	50	50	Alcoholic	Sich eine Verwundung zuziehen, die genÃ¤ht werden muss	SCM40	0	0	0	6	1
38	29	75	1	Cold	Incompetent	Negative	16	36	Alcoholic	Zeuge des Ausraubens einer Bankfiliale werden	SCM40	14	34	0	6	1
38	30	79	1	Cold	Incompetent	Negative	42	33	Alcoholic	FÃ¤lschlicherweise fÃ¼r ein ernstes Verbrechen beschuldigt werden	SCM40	17	8	0	6	1
38	31	85	1	Cold	Incompetent	Negative	38	49	Alcoholic	Von einem Hund gebissen werden	SCM40	1	12	0	6	1
38	32	53	1	Cold	Incompetent	Negative	13	34	Alcoholic	Bei einem starken Sturm beobachten, wie ein Baum auf ein Haus fÃ¤llt	SCM40	16	37	0	6	1
39	1	9	1	Cold	Incompetent	Positive	31	0	Alcoholic	Umarmt werden	SCM41	50	81	0	16	1
39	2	3	1	Cold	Incompetent	Positive	50	-1	Alcoholic	Ein Freund gibt zuvor geliehenes Geld zurÃ¼ck	SCM41	49	100	0	16	1
39	3	8	1	Cold	Incompetent	Positive	-17	8	Alcoholic	Verwandte haben, die einen bei einem Familienfest freundlich begrÃ¼ssen	SCM41	58	33	0	16	1
39	4	81	1	Cold	Incompetent	Positive	23	0	Alcoholic	Ein heisses Bad/Dusche nehmen, an einem kalten Tag	SCM41	50	73	0	16	1
39	5	8	1	Cold	Incompetent	Positive	38	12	Alcoholic	Einen lustigen Witz hÃ¶ren	SCM41	62	88	0	16	1
39	6	12	1	Cold	Incompetent	Positive	-13	-18	Alcoholic	Ein neuer Nachbar kommt sich vorstellen	SCM41	32	37	0	16	1
39	7	10	1	Cold	Incompetent	Positive	37	17	Alcoholic	Ein Song den man besonders gern hat, im Radio hÃ¶ren	SCM41	67	87	0	16	1
39	8	7	1	Cold	Incompetent	Positive	-24	14	Alcoholic	Einen alten Freund zufÃ¤llig auf der Strasse treffen	SCM41	64	26	0	16	1
39	9	86	1	Cold	Incompetent	Negative	40	17	Alcoholic	GeschÃ¤ft schliesst gerade, wenn man ankommt	SCM41	33	10	0	16	1
39	10	100	1	Cold	Incompetent	Negative	42	13	Alcoholic	Gammliges Essen im KÃ¼hlschrank finden	SCM41	37	8	0	16	1
39	11	100	1	Cold	Incompetent	Negative	-30	42	Alcoholic	Eine Ã¶ffentliche Toilette benutzen	SCM41	8	80	0	16	1
39	12	25	1	Cold	Incompetent	Negative	41	14	Alcoholic	Kalten Kaffee/Tee trinken	SCM41	36	9	0	16	1
39	13	100	1	Cold	Incompetent	Negative	44	18	Alcoholic	Computer stÃ¼rzt beim Schreiben eines Textes ab	SCM41	32	6	0	16	1
39	14	50	1	Cold	Incompetent	Negative	13	37	Alcoholic	Ein Nachbar hÃ¶rt zu laut Musik	SCM41	13	37	0	16	1
39	15	76	1	Cold	Incompetent	Negative	43	20	Alcoholic	Gebrochenes Herz nach Beziehungsende haben	SCM41	30	7	0	16	1
39	16	5	1	Cold	Incompetent	Negative	50	33	Alcoholic	Von jemandem mit einer anderen Person verwechselt werden	SCM41	17	0	0	16	1
39	17	0	1	Cold	Incompetent	Positive	-13	-38	Alcoholic	Erfolgreich eine Rede halten	SCM41	12	37	0	16	1
39	18	0	1	Cold	Incompetent	Positive	20	-30	Alcoholic	2 Stunden ein Kind hÃ¼ten und das Kind hat dabei Spass	SCM41	20	70	0	16	1
39	19	6	1	Cold	Incompetent	Positive	16	10	Alcoholic	Einen Karaoke Contest gewinnen	SCM41	60	66	0	16	1
39	20	0	1	Cold	Incompetent	Positive	0	-28	Alcoholic	Einen Beststeller Ã¼ber das eigene Leben schreiben	SCM41	22	50	0	16	1
39	21	9	1	Cold	Incompetent	Positive	43	12	Alcoholic	Ein Auto gewinnen	SCM41	62	93	0	16	1
39	22	19	1	Cold	Incompetent	Positive	42	14	Alcoholic	20 CHF auf der Strasse finden	SCM41	64	92	0	16	1
39	23	2	1	Cold	Incompetent	Positive	45	13	Alcoholic	Eine Sternschnuppe sehen	SCM41	63	95	0	16	1
39	24	90	1	Cold	Incompetent	Positive	18	0	Alcoholic	Beim Sportwetten gewinnen	SCM41	50	68	0	16	1
39	25	100	1	Cold	Incompetent	Negative	0	44	Alcoholic	Ehe endet in einer bitteren Scheidung	SCM41	6	50	0	16	1
39	26	79	1	Cold	Incompetent	Negative	44	31	Alcoholic	50 CHF auf der Strasse verlieren	SCM41	19	6	0	16	1
39	27	88	1	Cold	Incompetent	Negative	50	44	Alcoholic	Starke, kaum aushaltbare Zahnschmerzen bekommen	SCM41	6	0	0	16	1
39	28	100	1	Cold	Incompetent	Negative	47	37	Alcoholic	Sich eine Verwundung zuziehen, die genÃ¤ht werden muss	SCM41	13	3	0	16	1
39	29	3	1	Cold	Incompetent	Negative	43	40	Alcoholic	Zeuge des Ausraubens einer Bankfiliale werden	SCM41	10	7	0	16	1
39	30	100	1	Cold	Incompetent	Negative	42	21	Alcoholic	FÃ¤lschlicherweise fÃ¼r ein ernstes Verbrechen beschuldigt werden	SCM41	29	8	0	16	1
39	31	50	1	Cold	Incompetent	Negative	50	36	Alcoholic	Von einem Hund gebissen werden	SCM41	14	0	0	16	1
39	32	6	1	Cold	Incompetent	Negative	45	20	Alcoholic	Bei einem starken Sturm beobachten, wie ein Baum auf ein Haus fÃ¤llt	SCM41	30	5	0	16	1
40	1	65	1	Cold	Incompetent	Positive	29	12	Alcoholic	Umarmt werden	SCM42	62	79	29	24	1
40	2	54	1	Cold	Incompetent	Positive	16	12	Alcoholic	Ein Freund gibt zuvor geliehenes Geld zurÃ¼ck	SCM42	62	66	29	24	1
40	3	54	1	Cold	Incompetent	Positive	22	18	Alcoholic	Verwandte haben, die einen bei einem Familienfest freundlich begrÃ¼ssen	SCM42	68	72	29	24	1
40	4	84	1	Cold	Incompetent	Positive	33	20	Alcoholic	Ein heisses Bad/Dusche nehmen, an einem kalten Tag	SCM42	70	83	29	24	1
40	5	82	1	Cold	Incompetent	Positive	20	17	Alcoholic	Einen lustigen Witz hÃ¶ren	SCM42	67	70	29	24	1
40	6	74	1	Cold	Incompetent	Positive	21	10	Alcoholic	Ein neuer Nachbar kommt sich vorstellen	SCM42	60	71	29	24	1
40	7	83	1	Cold	Incompetent	Positive	25	13	Alcoholic	Ein Song den man besonders gern hat, im Radio hÃ¶ren	SCM42	63	75	29	24	1
40	8	77	1	Cold	Incompetent	Positive	23	19	Alcoholic	Einen alten Freund zufÃ¤llig auf der Strasse treffen	SCM42	69	73	29	24	1
40	9	54	1	Cold	Incompetent	Negative	21	5	Alcoholic	GeschÃ¤ft schliesst gerade, wenn man ankommt	SCM42	45	29	29	24	1
40	10	58	1	Cold	Incompetent	Negative	8	7	Alcoholic	Gammliges Essen im KÃ¼hlschrank finden	SCM42	43	42	29	24	1
40	11	55	1	Cold	Incompetent	Negative	5	4	Alcoholic	Eine Ã¶ffentliche Toilette benutzen	SCM42	46	45	29	24	1
40	12	60	1	Cold	Incompetent	Negative	4	4	Alcoholic	Kalten Kaffee/Tee trinken	SCM42	46	46	29	24	1
40	13	30	1	Cold	Incompetent	Negative	20	11	Alcoholic	Computer stÃ¼rzt beim Schreiben eines Textes ab	SCM42	39	30	29	24	1
40	14	35	1	Cold	Incompetent	Negative	14	18	Alcoholic	Ein Nachbar hÃ¶rt zu laut Musik	SCM42	32	36	29	24	1
40	15	73	1	Cold	Incompetent	Negative	40	34	Alcoholic	Gebrochenes Herz nach Beziehungsende haben	SCM42	16	10	29	24	1
40	16	48	1	Cold	Incompetent	Negative	0	0	Alcoholic	Von jemandem mit einer anderen Person verwechselt werden	SCM42	50	50	29	24	1
40	17	57	1	Cold	Incompetent	Positive	27	15	Alcoholic	Erfolgreich eine Rede halten	SCM42	65	77	29	24	1
40	18	60	1	Cold	Incompetent	Positive	34	19	Alcoholic	2 Stunden ein Kind hÃ¼ten und das Kind hat dabei Spass	SCM42	69	84	29	24	1
40	19	44	1	Cold	Incompetent	Positive	25	17	Alcoholic	Einen Karaoke Contest gewinnen	SCM42	67	75	29	24	1
40	20	50	1	Cold	Incompetent	Positive	50	23	Alcoholic	Einen Beststeller Ã¼ber das eigene Leben schreiben	SCM42	73	100	29	24	1
40	21	39	1	Cold	Incompetent	Positive	34	17	Alcoholic	Ein Auto gewinnen	SCM42	67	84	29	24	1
40	22	52	1	Cold	Incompetent	Positive	12	11	Alcoholic	20 CHF auf der Strasse finden	SCM42	61	62	29	24	1
40	23	23	1	Cold	Incompetent	Positive	32	31	Alcoholic	Eine Sternschnuppe sehen	SCM42	81	82	29	24	1
40	24	36	1	Cold	Incompetent	Positive	39	27	Alcoholic	Beim Sportwetten gewinnen	SCM42	77	89	29	24	1
40	25	65	1	Cold	Incompetent	Negative	30	13	Alcoholic	Ehe endet in einer bitteren Scheidung	SCM42	37	20	29	24	1
40	26	44	1	Cold	Incompetent	Negative	13	12	Alcoholic	50 CHF auf der Strasse verlieren	SCM42	38	37	29	24	1
40	27	60	1	Cold	Incompetent	Negative	29	30	Alcoholic	Starke, kaum aushaltbare Zahnschmerzen bekommen	SCM42	20	21	29	24	1
40	28	58	1	Cold	Incompetent	Negative	43	37	Alcoholic	Sich eine Verwundung zuziehen, die genÃ¤ht werden muss	SCM42	13	7	29	24	1
40	29	22	1	Cold	Incompetent	Negative	31	18	Alcoholic	Zeuge des Ausraubens einer Bankfiliale werden	SCM42	32	19	29	24	1
40	30	45	1	Cold	Incompetent	Negative	50	41	Alcoholic	FÃ¤lschlicherweise fÃ¼r ein ernstes Verbrechen beschuldigt werden	SCM42	9	0	29	24	1
40	31	17	1	Cold	Incompetent	Negative	50	38	Alcoholic	Von einem Hund gebissen werden	SCM42	12	0	29	24	1
40	32	18	1	Cold	Incompetent	Negative	1	16	Alcoholic	Bei einem starken Sturm beobachten, wie ein Baum auf ein Haus fÃ¤llt	SCM42	34	49	29	24	1
41	1	12	1	Cold	Incompetent	Positive	40	50	Alcoholic	Umarmt werden	SCM43	100	90	9	17	1
41	2	17	1	Cold	Incompetent	Positive	39	-13	Alcoholic	Ein Freund gibt zuvor geliehenes Geld zurÃ¼ck	SCM43	37	89	9	17	1
41	3	18	1	Cold	Incompetent	Positive	42	35	Alcoholic	Verwandte haben, die einen bei einem Familienfest freundlich begrÃ¼ssen	SCM43	85	92	9	17	1
41	4	33	1	Cold	Incompetent	Positive	46	39	Alcoholic	Ein heisses Bad/Dusche nehmen, an einem kalten Tag	SCM43	89	96	9	17	1
41	5	30	1	Cold	Incompetent	Positive	19	36	Alcoholic	Einen lustigen Witz hÃ¶ren	SCM43	86	69	9	17	1
41	6	11	1	Cold	Incompetent	Positive	-5	4	Alcoholic	Ein neuer Nachbar kommt sich vorstellen	SCM43	54	45	9	17	1
41	7	18	1	Cold	Incompetent	Positive	27	0	Alcoholic	Ein Song den man besonders gern hat, im Radio hÃ¶ren	SCM43	50	77	9	17	1
41	8	19	1	Cold	Incompetent	Positive	35	18	Alcoholic	Einen alten Freund zufÃ¤llig auf der Strasse treffen	SCM43	68	85	9	17	1
41	9	94	1	Cold	Incompetent	Negative	28	0	Alcoholic	GeschÃ¤ft schliesst gerade, wenn man ankommt	SCM43	50	22	9	17	1
41	10	88	1	Cold	Incompetent	Negative	50	38	Alcoholic	Gammliges Essen im KÃ¼hlschrank finden	SCM43	12	0	9	17	1
41	11	76	1	Cold	Incompetent	Negative	12	0	Alcoholic	Eine Ã¶ffentliche Toilette benutzen	SCM43	50	38	9	17	1
41	12	14	1	Cold	Incompetent	Negative	0	0	Alcoholic	Kalten Kaffee/Tee trinken	SCM43	50	50	9	17	1
41	13	8	1	Cold	Incompetent	Negative	50	33	Alcoholic	Computer stÃ¼rzt beim Schreiben eines Textes ab	SCM43	17	0	9	17	1
41	14	41	1	Cold	Incompetent	Negative	42	14	Alcoholic	Ein Nachbar hÃ¶rt zu laut Musik	SCM43	36	8	9	17	1
41	15	33	1	Cold	Incompetent	Negative	50	27	Alcoholic	Gebrochenes Herz nach Beziehungsende haben	SCM43	23	0	9	17	1
41	16	21	1	Cold	Incompetent	Negative	11	0	Alcoholic	Von jemandem mit einer anderen Person verwechselt werden	SCM43	50	39	9	17	1
41	17	9	1	Cold	Incompetent	Positive	27	14	Alcoholic	Erfolgreich eine Rede halten	SCM43	64	77	9	17	1
41	18	23	1	Cold	Incompetent	Positive	47	34	Alcoholic	2 Stunden ein Kind hÃ¼ten und das Kind hat dabei Spass	SCM43	84	97	9	17	1
41	19	28	1	Cold	Incompetent	Positive	30	7	Alcoholic	Einen Karaoke Contest gewinnen	SCM43	57	80	9	17	1
41	20	16	1	Cold	Incompetent	Positive	41	10	Alcoholic	Einen Beststeller Ã¼ber das eigene Leben schreiben	SCM43	60	91	9	17	1
41	21	13	1	Cold	Incompetent	Positive	50	-11	Alcoholic	Ein Auto gewinnen	SCM43	39	100	9	17	1
41	22	71	1	Cold	Incompetent	Positive	50	-11	Alcoholic	20 CHF auf der Strasse finden	SCM43	39	100	9	17	1
41	23	23	1	Cold	Incompetent	Positive	10	39	Alcoholic	Eine Sternschnuppe sehen	SCM43	89	60	9	17	1
41	24	57	1	Cold	Incompetent	Positive	50	-9	Alcoholic	Beim Sportwetten gewinnen	SCM43	41	100	9	17	1
41	25	39	1	Cold	Incompetent	Negative	50	50	Alcoholic	Ehe endet in einer bitteren Scheidung	SCM43	0	0	9	17	1
41	26	3	1	Cold	Incompetent	Negative	50	18	Alcoholic	50 CHF auf der Strasse verlieren	SCM43	32	0	9	17	1
41	27	86	1	Cold	Incompetent	Negative	48	50	Alcoholic	Starke, kaum aushaltbare Zahnschmerzen bekommen	SCM43	0	2	9	17	1
41	28	82	1	Cold	Incompetent	Negative	50	41	Alcoholic	Sich eine Verwundung zuziehen, die genÃ¤ht werden muss	SCM43	9	0	9	17	1
41	29	4	1	Cold	Incompetent	Negative	48	19	Alcoholic	Zeuge des Ausraubens einer Bankfiliale werden	SCM43	31	2	9	17	1
41	30	89	1	Cold	Incompetent	Negative	50	42	Alcoholic	FÃ¤lschlicherweise fÃ¼r ein ernstes Verbrechen beschuldigt werden	SCM43	8	0	9	17	1
41	31	60	1	Cold	Incompetent	Negative	50	44	Alcoholic	Von einem Hund gebissen werden	SCM43	6	0	9	17	1
41	32	8	1	Cold	Incompetent	Negative	17	12	Alcoholic	Bei einem starken Sturm beobachten, wie ein Baum auf ein Haus fÃ¤llt	SCM43	38	33	9	17	1
42	1	31	3	Cold	Incompetent	Positive	25	-5	Alcoholic	Umarmt werden	SCMC01	45	75	7	42	3
42	2	31	3	Cold	Incompetent	Positive	12	-2	Alcoholic	Ein Freund gibt zuvor geliehenes Geld zurÃ¼ck	SCMC01	48	62	7	42	3
42	3	34	3	Cold	Incompetent	Positive	-33	-10	Alcoholic	Verwandte haben, die einen bei einem Familienfest freundlich begrÃ¼ssen	SCMC01	40	17	7	42	3
42	4	39	3	Cold	Incompetent	Positive	20	3	Alcoholic	Ein heisses Bad/Dusche nehmen, an einem kalten Tag	SCMC01	53	70	7	42	3
42	5	69	3	Cold	Incompetent	Positive	21	17	Alcoholic	Einen lustigen Witz hÃ¶ren	SCMC01	67	71	7	42	3
42	6	41	3	Cold	Incompetent	Positive	-13	-5	Alcoholic	Ein neuer Nachbar kommt sich vorstellen	SCMC01	45	37	7	42	3
42	7	41	3	Cold	Incompetent	Positive	35	2	Alcoholic	Ein Song den man besonders gern hat, im Radio hÃ¶ren	SCMC01	52	85	7	42	3
42	8	54	3	Cold	Incompetent	Positive	-6	-4	Alcoholic	Einen alten Freund zufÃ¤llig auf der Strasse treffen	SCMC01	46	44	7	42	3
42	9	72	3	Cold	Incompetent	Negative	27	10	Alcoholic	GeschÃ¤ft schliesst gerade, wenn man ankommt	SCMC01	40	23	7	42	3
42	10	72	3	Cold	Incompetent	Negative	34	15	Alcoholic	Gammliges Essen im KÃ¼hlschrank finden	SCMC01	35	16	7	42	3
42	11	58	3	Cold	Incompetent	Negative	33	16	Alcoholic	Eine Ã¶ffentliche Toilette benutzen	SCMC01	34	17	7	42	3
42	12	54	3	Cold	Incompetent	Negative	23	10	Alcoholic	Kalten Kaffee/Tee trinken	SCMC01	40	27	7	42	3
42	13	34	3	Cold	Incompetent	Negative	23	8	Alcoholic	Computer stÃ¼rzt beim Schreiben eines Textes ab	SCMC01	42	27	7	42	3
42	14	63	3	Cold	Incompetent	Negative	29	9	Alcoholic	Ein Nachbar hÃ¶rt zu laut Musik	SCMC01	41	21	7	42	3
42	15	78	3	Cold	Incompetent	Negative	40	29	Alcoholic	Gebrochenes Herz nach Beziehungsende haben	SCMC01	21	10	7	42	3
42	16	43	3	Cold	Incompetent	Negative	16	7	Alcoholic	Von jemandem mit einer anderen Person verwechselt werden	SCMC01	43	34	7	42	3
42	17	20	3	Cold	Incompetent	Positive	3	-9	Alcoholic	Erfolgreich eine Rede halten	SCMC01	41	53	7	42	3
42	18	32	3	Cold	Incompetent	Positive	-28	-27	Alcoholic	2 Stunden ein Kind hÃ¼ten und das Kind hat dabei Spass	SCMC01	23	22	7	42	3
42	19	38	3	Cold	Incompetent	Positive	9	-2	Alcoholic	Einen Karaoke Contest gewinnen	SCMC01	48	59	7	42	3
42	20	36	3	Cold	Incompetent	Positive	17	-5	Alcoholic	Einen Beststeller Ã¼ber das eigene Leben schreiben	SCMC01	45	67	7	42	3
42	21	32	3	Cold	Incompetent	Positive	29	4	Alcoholic	Ein Auto gewinnen	SCMC01	54	79	7	42	3
42	22	58	3	Cold	Incompetent	Positive	33	11	Alcoholic	20 CHF auf der Strasse finden	SCMC01	61	83	7	42	3
42	23	34	3	Cold	Incompetent	Positive	23	3	Alcoholic	Eine Sternschnuppe sehen	SCMC01	53	73	7	42	3
42	24	68	3	Cold	Incompetent	Positive	21	-19	Alcoholic	Beim Sportwetten gewinnen	SCMC01	31	71	7	42	3
42	25	76	3	Cold	Incompetent	Negative	41	19	Alcoholic	Ehe endet in einer bitteren Scheidung	SCMC01	31	9	7	42	3
42	26	67	3	Cold	Incompetent	Negative	34	13	Alcoholic	50 CHF auf der Strasse verlieren	SCMC01	37	16	7	42	3
42	27	73	3	Cold	Incompetent	Negative	32	14	Alcoholic	Starke, kaum aushaltbare Zahnschmerzen bekommen	SCMC01	36	18	7	42	3
42	28	73	3	Cold	Incompetent	Negative	40	18	Alcoholic	Sich eine Verwundung zuziehen, die genÃ¤ht werden muss	SCMC01	32	10	7	42	3
42	29	45	3	Cold	Incompetent	Negative	29	17	Alcoholic	Zeuge des Ausraubens einer Bankfiliale werden	SCMC01	33	21	7	42	3
42	30	70	3	Cold	Incompetent	Negative	34	17	Alcoholic	FÃ¤lschlicherweise fÃ¼r ein ernstes Verbrechen beschuldigt werden	SCMC01	33	16	7	42	3
42	31	37	3	Cold	Incompetent	Negative	42	33	Alcoholic	Von einem Hund gebissen werden	SCMC01	17	8	7	42	3
42	32	35	3	Cold	Incompetent	Negative	24	7	Alcoholic	Bei einem starken Sturm beobachten, wie ein Baum auf ein Haus fÃ¤llt	SCMC01	43	26	7	42	3
43	1	82	2	Cold	Incompetent	Positive	31	22	Alcoholic	Umarmt werden	SCMC02	72	81	36	36	2
43	2	64	2	Cold	Incompetent	Positive	21	13	Alcoholic	Ein Freund gibt zuvor geliehenes Geld zurÃ¼ck	SCMC02	63	71	36	36	2
43	3	72	2	Cold	Incompetent	Positive	32	29	Alcoholic	Verwandte haben, die einen bei einem Familienfest freundlich begrÃ¼ssen	SCMC02	79	82	36	36	2
43	4	64	2	Cold	Incompetent	Positive	22	8	Alcoholic	Ein heisses Bad/Dusche nehmen, an einem kalten Tag	SCMC02	58	72	36	36	2
43	5	80	2	Cold	Incompetent	Positive	21	0	Alcoholic	Einen lustigen Witz hÃ¶ren	SCMC02	50	71	36	36	2
43	6	36	2	Cold	Incompetent	Positive	33	31	Alcoholic	Ein neuer Nachbar kommt sich vorstellen	SCMC02	81	83	36	36	2
43	7	79	2	Cold	Incompetent	Positive	29	25	Alcoholic	Ein Song den man besonders gern hat, im Radio hÃ¶ren	SCMC02	75	79	36	36	2
43	8	72	2	Cold	Incompetent	Positive	32	23	Alcoholic	Einen alten Freund zufÃ¤llig auf der Strasse treffen	SCMC02	73	82	36	36	2
43	9	50	2	Cold	Incompetent	Negative	9	4	Alcoholic	GeschÃ¤ft schliesst gerade, wenn man ankommt	SCMC02	46	41	36	36	2
43	10	62	2	Cold	Incompetent	Negative	4	16	Alcoholic	Gammliges Essen im KÃ¼hlschrank finden	SCMC02	34	46	36	36	2
43	11	75	2	Cold	Incompetent	Negative	7	1	Alcoholic	Eine Ã¶ffentliche Toilette benutzen	SCMC02	49	43	36	36	2
43	12	65	2	Cold	Incompetent	Negative	13	9	Alcoholic	Kalten Kaffee/Tee trinken	SCMC02	41	37	36	36	2
43	13	66	2	Cold	Incompetent	Negative	29	17	Alcoholic	Computer stÃ¼rzt beim Schreiben eines Textes ab	SCMC02	33	21	36	36	2
43	14	58	2	Cold	Incompetent	Negative	23	16	Alcoholic	Ein Nachbar hÃ¶rt zu laut Musik	SCMC02	34	27	36	36	2
43	15	76	2	Cold	Incompetent	Negative	37	23	Alcoholic	Gebrochenes Herz nach Beziehungsende haben	SCMC02	27	13	36	36	2
43	16	37	2	Cold	Incompetent	Negative	18	9	Alcoholic	Von jemandem mit einer anderen Person verwechselt werden	SCMC02	41	32	36	36	2
43	17	38	2	Cold	Incompetent	Positive	21	13	Alcoholic	Erfolgreich eine Rede halten	SCMC02	63	71	36	36	2
43	18	36	2	Cold	Incompetent	Positive	22	13	Alcoholic	2 Stunden ein Kind hÃ¼ten und das Kind hat dabei Spass	SCMC02	63	72	36	36	2
43	19	62	2	Cold	Incompetent	Positive	29	20	Alcoholic	Einen Karaoke Contest gewinnen	SCMC02	70	79	36	36	2
43	20	74	2	Cold	Incompetent	Positive	26	14	Alcoholic	Einen Beststeller Ã¼ber das eigene Leben schreiben	SCMC02	64	76	36	36	2
43	21	50	2	Cold	Incompetent	Positive	35	25	Alcoholic	Ein Auto gewinnen	SCMC02	75	85	36	36	2
43	22	49	2	Cold	Incompetent	Positive	29	25	Alcoholic	20 CHF auf der Strasse finden	SCMC02	75	79	36	36	2
43	23	65	2	Cold	Incompetent	Positive	24	0	Alcoholic	Eine Sternschnuppe sehen	SCMC02	50	74	36	36	2
43	24	50	2	Cold	Incompetent	Positive	34	22	Alcoholic	Beim Sportwetten gewinnen	SCMC02	72	84	36	36	2
43	25	67	2	Cold	Incompetent	Negative	35	23	Alcoholic	Ehe endet in einer bitteren Scheidung	SCMC02	27	15	36	36	2
43	26	60	2	Cold	Incompetent	Negative	25	17	Alcoholic	50 CHF auf der Strasse verlieren	SCMC02	33	25	36	36	2
43	27	63	2	Cold	Incompetent	Negative	20	12	Alcoholic	Starke, kaum aushaltbare Zahnschmerzen bekommen	SCMC02	38	30	36	36	2
43	28	63	2	Cold	Incompetent	Negative	20	13	Alcoholic	Sich eine Verwundung zuziehen, die genÃ¤ht werden muss	SCMC02	37	30	36	36	2
43	29	18	2	Cold	Incompetent	Negative	28	26	Alcoholic	Zeuge des Ausraubens einer Bankfiliale werden	SCMC02	24	22	36	36	2
43	30	68	2	Cold	Incompetent	Negative	34	22	Alcoholic	FÃ¤lschlicherweise fÃ¼r ein ernstes Verbrechen beschuldigt werden	SCMC02	28	16	36	36	2
43	31	50	2	Cold	Incompetent	Negative	18	12	Alcoholic	Von einem Hund gebissen werden	SCMC02	38	32	36	36	2
43	32	75	2	Cold	Incompetent	Negative	29	24	Alcoholic	Bei einem starken Sturm beobachten, wie ein Baum auf ein Haus fÃ¤llt	SCMC02	26	21	36	36	2
44	1	15	1	Cold	Incompetent	Positive	9	31	Alcoholic	Umarmt werden	SCMC03	81	59	0	22	1
44	2	8	1	Cold	Incompetent	Positive	40	12	Alcoholic	Ein Freund gibt zuvor geliehenes Geld zurÃ¼ck	SCMC03	62	90	0	22	1
44	3	7	1	Cold	Incompetent	Positive	-50	-35	Alcoholic	Verwandte haben, die einen bei einem Familienfest freundlich begrÃ¼ssen	SCMC03	15	0	0	22	1
44	4	0	1	Cold	Incompetent	Positive	47	23	Alcoholic	Ein heisses Bad/Dusche nehmen, an einem kalten Tag	SCMC03	73	97	0	22	1
44	5	50	1	Cold	Incompetent	Positive	21	10	Alcoholic	Einen lustigen Witz hÃ¶ren	SCMC03	60	71	0	22	1
44	6	9	1	Cold	Incompetent	Positive	0	-28	Alcoholic	Ein neuer Nachbar kommt sich vorstellen	SCMC03	22	50	0	22	1
44	7	79	1	Cold	Incompetent	Positive	29	-1	Alcoholic	Ein Song den man besonders gern hat, im Radio hÃ¶ren	SCMC03	49	79	0	22	1
44	8	36	1	Cold	Incompetent	Positive	-29	-11	Alcoholic	Einen alten Freund zufÃ¤llig auf der Strasse treffen	SCMC03	39	21	0	22	1
44	9	33	1	Cold	Incompetent	Negative	0	0	Alcoholic	GeschÃ¤ft schliesst gerade, wenn man ankommt	SCMC03	50	50	0	22	1
44	10	90	1	Cold	Incompetent	Negative	0	4	Alcoholic	Gammliges Essen im KÃ¼hlschrank finden	SCMC03	46	50	0	22	1
44	11	96	1	Cold	Incompetent	Negative	0	49	Alcoholic	Eine Ã¶ffentliche Toilette benutzen	SCMC03	1	50	0	22	1
44	12	84	1	Cold	Incompetent	Negative	1	16	Alcoholic	Kalten Kaffee/Tee trinken	SCMC03	34	49	0	22	1
44	13	0	1	Cold	Incompetent	Negative	0	0	Alcoholic	Computer stÃ¼rzt beim Schreiben eines Textes ab	SCMC03	50	50	0	22	1
44	14	43	1	Cold	Incompetent	Negative	0	0	Alcoholic	Ein Nachbar hÃ¶rt zu laut Musik	SCMC03	50	50	0	22	1
44	15	92	1	Cold	Incompetent	Negative	50	46	Alcoholic	Gebrochenes Herz nach Beziehungsende haben	SCMC03	4	0	0	22	1
44	16	7	1	Cold	Incompetent	Negative	0	0	Alcoholic	Von jemandem mit einer anderen Person verwechselt werden	SCMC03	50	50	0	22	1
44	17	1	1	Cold	Incompetent	Positive	0	-2	Alcoholic	Erfolgreich eine Rede halten	SCMC03	48	50	0	22	1
44	18	0	1	Cold	Incompetent	Positive	-45	-21	Alcoholic	2 Stunden ein Kind hÃ¼ten und das Kind hat dabei Spass	SCMC03	29	5	0	22	1
44	19	5	1	Cold	Incompetent	Positive	0	0	Alcoholic	Einen Karaoke Contest gewinnen	SCMC03	50	50	0	22	1
44	20	18	1	Cold	Incompetent	Positive	0	-2	Alcoholic	Einen Beststeller Ã¼ber das eigene Leben schreiben	SCMC03	48	50	0	22	1
44	21	50	1	Cold	Incompetent	Positive	13	0	Alcoholic	Ein Auto gewinnen	SCMC03	50	63	0	22	1
44	22	76	1	Cold	Incompetent	Positive	49	18	Alcoholic	20 CHF auf der Strasse finden	SCMC03	68	99	0	22	1
44	23	90	1	Cold	Incompetent	Positive	3	0	Alcoholic	Eine Sternschnuppe sehen	SCMC03	50	53	0	22	1
44	24	9	1	Cold	Incompetent	Positive	24	0	Alcoholic	Beim Sportwetten gewinnen	SCMC03	50	74	0	22	1
44	25	80	1	Cold	Incompetent	Negative	33	26	Alcoholic	Ehe endet in einer bitteren Scheidung	SCMC03	24	17	0	22	1
44	26	0	1	Cold	Incompetent	Negative	50	34	Alcoholic	50 CHF auf der Strasse verlieren	SCMC03	16	0	0	22	1
44	27	93	1	Cold	Incompetent	Negative	50	50	Alcoholic	Starke, kaum aushaltbare Zahnschmerzen bekommen	SCMC03	0	0	0	22	1
44	28	74	1	Cold	Incompetent	Negative	6	0	Alcoholic	Sich eine Verwundung zuziehen, die genÃ¤ht werden muss	SCMC03	50	44	0	22	1
44	29	44	1	Cold	Incompetent	Negative	18	6	Alcoholic	Zeuge des Ausraubens einer Bankfiliale werden	SCMC03	44	32	0	22	1
44	30	89	1	Cold	Incompetent	Negative	20	17	Alcoholic	FÃ¤lschlicherweise fÃ¼r ein ernstes Verbrechen beschuldigt werden	SCMC03	33	30	0	22	1
44	31	80	1	Cold	Incompetent	Negative	50	50	Alcoholic	Von einem Hund gebissen werden	SCMC03	0	0	0	22	1
44	32	50	1	Cold	Incompetent	Negative	22	19	Alcoholic	Bei einem starken Sturm beobachten, wie ein Baum auf ein Haus fÃ¤llt	SCMC03	31	28	0	22	1
45	1	0	1	Cold	Incompetent	Positive	-36	15	Alcoholic	Umarmt werden	SCMC04	65	14	7	3	1
45	2	0	1	Cold	Incompetent	Positive	12	-8	Alcoholic	Ein Freund gibt zuvor geliehenes Geld zurÃ¼ck	SCMC04	42	62	7	3	1
45	3	0	1	Cold	Incompetent	Positive	-50	-22	Alcoholic	Verwandte haben, die einen bei einem Familienfest freundlich begrÃ¼ssen	SCMC04	28	0	7	3	1
45	4	8	1	Cold	Incompetent	Positive	28	24	Alcoholic	Ein heisses Bad/Dusche nehmen, an einem kalten Tag	SCMC04	74	78	7	3	1
45	5	14	1	Cold	Incompetent	Positive	17	6	Alcoholic	Einen lustigen Witz hÃ¶ren	SCMC04	56	67	7	3	1
45	6	0	1	Cold	Incompetent	Positive	-47	-25	Alcoholic	Ein neuer Nachbar kommt sich vorstellen	SCMC04	25	3	7	3	1
45	7	4	1	Cold	Incompetent	Positive	12	0	Alcoholic	Ein Song den man besonders gern hat, im Radio hÃ¶ren	SCMC04	50	62	7	3	1
45	8	7	1	Cold	Incompetent	Positive	-27	11	Alcoholic	Einen alten Freund zufÃ¤llig auf der Strasse treffen	SCMC04	61	23	7	3	1
45	9	8	1	Cold	Incompetent	Negative	10	-5	Alcoholic	GeschÃ¤ft schliesst gerade, wenn man ankommt	SCMC04	55	40	7	3	1
45	10	83	1	Cold	Incompetent	Negative	44	5	Alcoholic	Gammliges Essen im KÃ¼hlschrank finden	SCMC04	45	6	7	3	1
45	11	67	1	Cold	Incompetent	Negative	0	0	Alcoholic	Eine Ã¶ffentliche Toilette benutzen	SCMC04	50	50	7	3	1
45	12	3	1	Cold	Incompetent	Negative	-28	-1	Alcoholic	Kalten Kaffee/Tee trinken	SCMC04	51	78	7	3	1
45	13	3	1	Cold	Incompetent	Negative	4	0	Alcoholic	Computer stÃ¼rzt beim Schreiben eines Textes ab	SCMC04	50	46	7	3	1
45	14	0	1	Cold	Incompetent	Negative	47	19	Alcoholic	Ein Nachbar hÃ¶rt zu laut Musik	SCMC04	31	3	7	3	1
45	15	50	1	Cold	Incompetent	Negative	12	6	Alcoholic	Gebrochenes Herz nach Beziehungsende haben	SCMC04	44	38	7	3	1
45	16	0	1	Cold	Incompetent	Negative	0	0	Alcoholic	Von jemandem mit einer anderen Person verwechselt werden	SCMC04	50	50	7	3	1
45	17	0	1	Cold	Incompetent	Positive	-23	-9	Alcoholic	Erfolgreich eine Rede halten	SCMC04	41	27	7	3	1
45	18	0	1	Cold	Incompetent	Positive	-43	-50	Alcoholic	2 Stunden ein Kind hÃ¼ten und das Kind hat dabei Spass	SCMC04	0	7	7	3	1
45	19	0	1	Cold	Incompetent	Positive	-1	0	Alcoholic	Einen Karaoke Contest gewinnen	SCMC04	50	49	7	3	1
45	20	0	1	Cold	Incompetent	Positive	0	5	Alcoholic	Einen Beststeller Ã¼ber das eigene Leben schreiben	SCMC04	55	50	7	3	1
45	21	13	1	Cold	Incompetent	Positive	14	-50	Alcoholic	Ein Auto gewinnen	SCMC04	0	64	7	3	1
45	22	56	1	Cold	Incompetent	Positive	-15	1	Alcoholic	20 CHF auf der Strasse finden	SCMC04	51	35	7	3	1
45	23	15	1	Cold	Incompetent	Positive	12	6	Alcoholic	Eine Sternschnuppe sehen	SCMC04	56	62	7	3	1
45	24	13	1	Cold	Incompetent	Positive	33	-8	Alcoholic	Beim Sportwetten gewinnen	SCMC04	42	83	7	3	1
45	25	90	1	Cold	Incompetent	Negative	15	10	Alcoholic	Ehe endet in einer bitteren Scheidung	SCMC04	40	35	7	3	1
45	26	50	1	Cold	Incompetent	Negative	17	6	Alcoholic	50 CHF auf der Strasse verlieren	SCMC04	44	33	7	3	1
45	27	50	1	Cold	Incompetent	Negative	35	10	Alcoholic	Starke, kaum aushaltbare Zahnschmerzen bekommen	SCMC04	40	15	7	3	1
45	28	31	1	Cold	Incompetent	Negative	21	9	Alcoholic	Sich eine Verwundung zuziehen, die genÃ¤ht werden muss	SCMC04	41	29	7	3	1
45	29	50	1	Cold	Incompetent	Negative	0	29	Alcoholic	Zeuge des Ausraubens einer Bankfiliale werden	SCMC04	21	50	7	3	1
45	30	65	1	Cold	Incompetent	Negative	27	9	Alcoholic	FÃ¤lschlicherweise fÃ¼r ein ernstes Verbrechen beschuldigt werden	SCMC04	41	23	7	3	1
45	31	50	1	Cold	Incompetent	Negative	15	9	Alcoholic	Von einem Hund gebissen werden	SCMC04	41	35	7	3	1
45	32	50	1	Cold	Incompetent	Negative	29	27	Alcoholic	Bei einem starken Sturm beobachten, wie ein Baum auf ein Haus fÃ¤llt	SCMC04	23	21	7	3	1
46	1	87	1	Cold	Incompetent	Positive	48	28	Alcoholic	Umarmt werden	SCMC05	78	98	7	15	1
46	2	50	1	Cold	Incompetent	Positive	45	6	Alcoholic	Ein Freund gibt zuvor geliehenes Geld zurÃ¼ck	SCMC05	56	95	7	15	1
46	3	64	1	Cold	Incompetent	Positive	41	27	Alcoholic	Verwandte haben, die einen bei einem Familienfest freundlich begrÃ¼ssen	SCMC05	77	91	7	15	1
46	4	76	1	Cold	Incompetent	Positive	32	14	Alcoholic	Ein heisses Bad/Dusche nehmen, an einem kalten Tag	SCMC05	64	82	7	15	1
46	5	85	1	Cold	Incompetent	Positive	47	27	Alcoholic	Einen lustigen Witz hÃ¶ren	SCMC05	77	97	7	15	1
46	6	70	1	Cold	Incompetent	Positive	39	0	Alcoholic	Ein neuer Nachbar kommt sich vorstellen	SCMC05	50	89	7	15	1
46	7	95	1	Cold	Incompetent	Positive	45	34	Alcoholic	Ein Song den man besonders gern hat, im Radio hÃ¶ren	SCMC05	84	95	7	15	1
46	8	77	1	Cold	Incompetent	Positive	47	26	Alcoholic	Einen alten Freund zufÃ¤llig auf der Strasse treffen	SCMC05	76	97	7	15	1
46	9	74	1	Cold	Incompetent	Negative	26	0	Alcoholic	GeschÃ¤ft schliesst gerade, wenn man ankommt	SCMC05	50	24	7	15	1
46	10	79	1	Cold	Incompetent	Negative	29	0	Alcoholic	Gammliges Essen im KÃ¼hlschrank finden	SCMC05	50	21	7	15	1
46	11	86	1	Cold	Incompetent	Negative	0	0	Alcoholic	Eine Ã¶ffentliche Toilette benutzen	SCMC05	50	50	7	15	1
46	12	72	1	Cold	Incompetent	Negative	14	0	Alcoholic	Kalten Kaffee/Tee trinken	SCMC05	50	36	7	15	1
46	13	50	1	Cold	Incompetent	Negative	49	25	Alcoholic	Computer stÃ¼rzt beim Schreiben eines Textes ab	SCMC05	25	1	7	15	1
46	14	57	1	Cold	Incompetent	Negative	25	0	Alcoholic	Ein Nachbar hÃ¶rt zu laut Musik	SCMC05	50	25	7	15	1
46	15	80	1	Cold	Incompetent	Negative	50	27	Alcoholic	Gebrochenes Herz nach Beziehungsende haben	SCMC05	23	0	7	15	1
46	16	50	1	Cold	Incompetent	Negative	0	0	Alcoholic	Von jemandem mit einer anderen Person verwechselt werden	SCMC05	50	50	7	15	1
46	17	50	1	Cold	Incompetent	Positive	45	33	Alcoholic	Erfolgreich eine Rede halten	SCMC05	83	95	7	15	1
46	18	88	1	Cold	Incompetent	Positive	47	30	Alcoholic	2 Stunden ein Kind hÃ¼ten und das Kind hat dabei Spass	SCMC05	80	97	7	15	1
46	19	79	1	Cold	Incompetent	Positive	40	16	Alcoholic	Einen Karaoke Contest gewinnen	SCMC05	66	90	7	15	1
46	20	75	1	Cold	Incompetent	Positive	50	26	Alcoholic	Einen Beststeller Ã¼ber das eigene Leben schreiben	SCMC05	76	100	7	15	1
46	21	77	1	Cold	Incompetent	Positive	50	15	Alcoholic	Ein Auto gewinnen	SCMC05	65	100	7	15	1
46	22	75	1	Cold	Incompetent	Positive	41	24	Alcoholic	20 CHF auf der Strasse finden	SCMC05	74	91	7	15	1
46	23	97	1	Cold	Incompetent	Positive	47	35	Alcoholic	Eine Sternschnuppe sehen	SCMC05	85	97	7	15	1
46	24	75	1	Cold	Incompetent	Positive	49	28	Alcoholic	Beim Sportwetten gewinnen	SCMC05	78	99	7	15	1
46	25	57	1	Cold	Incompetent	Negative	49	23	Alcoholic	Ehe endet in einer bitteren Scheidung	SCMC05	27	1	7	15	1
46	26	77	1	Cold	Incompetent	Negative	38	24	Alcoholic	50 CHF auf der Strasse verlieren	SCMC05	26	12	7	15	1
46	27	78	1	Cold	Incompetent	Negative	48	31	Alcoholic	Starke, kaum aushaltbare Zahnschmerzen bekommen	SCMC05	19	2	7	15	1
46	28	84	1	Cold	Incompetent	Negative	50	30	Alcoholic	Sich eine Verwundung zuziehen, die genÃ¤ht werden muss	SCMC05	20	0	7	15	1
46	29	75	1	Cold	Incompetent	Negative	40	18	Alcoholic	Zeuge des Ausraubens einer Bankfiliale werden	SCMC05	32	10	7	15	1
46	30	74	1	Cold	Incompetent	Negative	49	20	Alcoholic	FÃ¤lschlicherweise fÃ¼r ein ernstes Verbrechen beschuldigt werden	SCMC05	30	1	7	15	1
46	31	86	1	Cold	Incompetent	Negative	50	28	Alcoholic	Von einem Hund gebissen werden	SCMC05	22	0	7	15	1
46	32	77	1	Cold	Incompetent	Negative	42	15	Alcoholic	Bei einem starken Sturm beobachten, wie ein Baum auf ein Haus fÃ¤llt	SCMC05	35	8	7	15	1
47	1	40	1	Cold	Incompetent	Positive	17	9	Alcoholic	Umarmt werden	SCMC06	59	67	7	34	1
47	2	33	1	Cold	Incompetent	Positive	27	2	Alcoholic	Ein Freund gibt zuvor geliehenes Geld zurÃ¼ck	SCMC06	52	77	7	34	1
47	3	8	1	Cold	Incompetent	Positive	43	10	Alcoholic	Verwandte haben, die einen bei einem Familienfest freundlich begrÃ¼ssen	SCMC06	60	93	7	34	1
47	4	34	1	Cold	Incompetent	Positive	41	7	Alcoholic	Ein heisses Bad/Dusche nehmen, an einem kalten Tag	SCMC06	57	91	7	34	1
47	5	14	1	Cold	Incompetent	Positive	21	17	Alcoholic	Einen lustigen Witz hÃ¶ren	SCMC06	67	71	7	34	1
47	6	13	1	Cold	Incompetent	Positive	10	4	Alcoholic	Ein neuer Nachbar kommt sich vorstellen	SCMC06	54	60	7	34	1
47	7	44	1	Cold	Incompetent	Positive	27	7	Alcoholic	Ein Song den man besonders gern hat, im Radio hÃ¶ren	SCMC06	57	77	7	34	1
47	8	40	1	Cold	Incompetent	Positive	25	4	Alcoholic	Einen alten Freund zufÃ¤llig auf der Strasse treffen	SCMC06	54	75	7	34	1
47	9	65	1	Cold	Incompetent	Negative	25	2	Alcoholic	GeschÃ¤ft schliesst gerade, wenn man ankommt	SCMC06	48	25	7	34	1
47	10	70	1	Cold	Incompetent	Negative	30	5	Alcoholic	Gammliges Essen im KÃ¼hlschrank finden	SCMC06	45	20	7	34	1
47	11	81	1	Cold	Incompetent	Negative	20	5	Alcoholic	Eine Ã¶ffentliche Toilette benutzen	SCMC06	45	30	7	34	1
47	12	64	1	Cold	Incompetent	Negative	19	7	Alcoholic	Kalten Kaffee/Tee trinken	SCMC06	43	31	7	34	1
47	13	5	1	Cold	Incompetent	Negative	17	7	Alcoholic	Computer stÃ¼rzt beim Schreiben eines Textes ab	SCMC06	43	33	7	34	1
47	14	20	1	Cold	Incompetent	Negative	26	2	Alcoholic	Ein Nachbar hÃ¶rt zu laut Musik	SCMC06	48	24	7	34	1
47	15	94	1	Cold	Incompetent	Negative	50	43	Alcoholic	Gebrochenes Herz nach Beziehungsende haben	SCMC06	7	0	7	34	1
47	16	17	1	Cold	Incompetent	Negative	17	2	Alcoholic	Von jemandem mit einer anderen Person verwechselt werden	SCMC06	48	33	7	34	1
47	17	2	1	Cold	Incompetent	Positive	50	5	Alcoholic	Erfolgreich eine Rede halten	SCMC06	55	100	7	34	1
47	18	6	1	Cold	Incompetent	Positive	-1	-2	Alcoholic	2 Stunden ein Kind hÃ¼ten und das Kind hat dabei Spass	SCMC06	48	49	7	34	1
47	19	18	1	Cold	Incompetent	Positive	40	0	Alcoholic	Einen Karaoke Contest gewinnen	SCMC06	50	90	7	34	1
47	20	6	1	Cold	Incompetent	Positive	50	-1	Alcoholic	Einen Beststeller Ã¼ber das eigene Leben schreiben	SCMC06	49	100	7	34	1
47	21	6	1	Cold	Incompetent	Positive	35	2	Alcoholic	Ein Auto gewinnen	SCMC06	52	85	7	34	1
47	22	7	1	Cold	Incompetent	Positive	50	9	Alcoholic	20 CHF auf der Strasse finden	SCMC06	59	100	7	34	1
47	23	22	1	Cold	Incompetent	Positive	44	22	Alcoholic	Eine Sternschnuppe sehen	SCMC06	72	94	7	34	1
47	24	5	1	Cold	Incompetent	Positive	50	-41	Alcoholic	Beim Sportwetten gewinnen	SCMC06	9	100	7	34	1
47	25	97	1	Cold	Incompetent	Negative	50	38	Alcoholic	Ehe endet in einer bitteren Scheidung	SCMC06	12	0	7	34	1
47	26	85	1	Cold	Incompetent	Negative	21	1	Alcoholic	50 CHF auf der Strasse verlieren	SCMC06	49	29	7	34	1
47	27	71	1	Cold	Incompetent	Negative	24	12	Alcoholic	Starke, kaum aushaltbare Zahnschmerzen bekommen	SCMC06	38	26	7	34	1
47	28	71	1	Cold	Incompetent	Negative	32	4	Alcoholic	Sich eine Verwundung zuziehen, die genÃ¤ht werden muss	SCMC06	46	18	7	34	1
47	29	52	1	Cold	Incompetent	Negative	22	5	Alcoholic	Zeuge des Ausraubens einer Bankfiliale werden	SCMC06	45	28	7	34	1
47	30	65	1	Cold	Incompetent	Negative	42	18	Alcoholic	FÃ¤lschlicherweise fÃ¼r ein ernstes Verbrechen beschuldigt werden	SCMC06	32	8	7	34	1
47	31	56	1	Cold	Incompetent	Negative	35	15	Alcoholic	Von einem Hund gebissen werden	SCMC06	35	15	7	34	1
47	32	39	1	Cold	Incompetent	Negative	46	28	Alcoholic	Bei einem starken Sturm beobachten, wie ein Baum auf ein Haus fÃ¤llt	SCMC06	22	4	7	34	1
48	1	55	1	Cold	Incompetent	Positive	24	10	Alcoholic	Umarmt werden	SCMC07	60	74	0	10	1
48	2	2	1	Cold	Incompetent	Positive	34	-3	Alcoholic	Ein Freund gibt zuvor geliehenes Geld zurÃ¼ck	SCMC07	47	84	0	10	1
48	3	3	1	Cold	Incompetent	Positive	0	6	Alcoholic	Verwandte haben, die einen bei einem Familienfest freundlich begrÃ¼ssen	SCMC07	56	50	0	10	1
48	4	12	1	Cold	Incompetent	Positive	32	0	Alcoholic	Ein heisses Bad/Dusche nehmen, an einem kalten Tag	SCMC07	50	82	0	10	1
48	5	45	1	Cold	Incompetent	Positive	14	0	Alcoholic	Einen lustigen Witz hÃ¶ren	SCMC07	50	64	0	10	1
48	6	4	1	Cold	Incompetent	Positive	11	-7	Alcoholic	Ein neuer Nachbar kommt sich vorstellen	SCMC07	43	61	0	10	1
48	7	19	1	Cold	Incompetent	Positive	28	2	Alcoholic	Ein Song den man besonders gern hat, im Radio hÃ¶ren	SCMC07	52	78	0	10	1
48	8	18	1	Cold	Incompetent	Positive	25	5	Alcoholic	Einen alten Freund zufÃ¤llig auf der Strasse treffen	SCMC07	55	75	0	10	1
48	9	62	1	Cold	Incompetent	Negative	41	2	Alcoholic	GeschÃ¤ft schliesst gerade, wenn man ankommt	SCMC07	48	9	0	10	1
48	10	92	1	Cold	Incompetent	Negative	20	0	Alcoholic	Gammliges Essen im KÃ¼hlschrank finden	SCMC07	50	30	0	10	1
48	11	71	1	Cold	Incompetent	Negative	0	0	Alcoholic	Eine Ã¶ffentliche Toilette benutzen	SCMC07	50	50	0	10	1
48	12	56	1	Cold	Incompetent	Negative	17	2	Alcoholic	Kalten Kaffee/Tee trinken	SCMC07	48	33	0	10	1
48	13	10	1	Cold	Incompetent	Negative	16	0	Alcoholic	Computer stÃ¼rzt beim Schreiben eines Textes ab	SCMC07	50	34	0	10	1
48	14	20	1	Cold	Incompetent	Negative	41	1	Alcoholic	Ein Nachbar hÃ¶rt zu laut Musik	SCMC07	49	9	0	10	1
48	15	74	1	Cold	Incompetent	Negative	46	6	Alcoholic	Gebrochenes Herz nach Beziehungsende haben	SCMC07	44	4	0	10	1
48	16	41	1	Cold	Incompetent	Negative	2	0	Alcoholic	Von jemandem mit einer anderen Person verwechselt werden	SCMC07	50	48	0	10	1
48	17	0	1	Cold	Incompetent	Positive	22	-18	Alcoholic	Erfolgreich eine Rede halten	SCMC07	32	72	0	10	1
48	18	3	1	Cold	Incompetent	Positive	27	-10	Alcoholic	2 Stunden ein Kind hÃ¼ten und das Kind hat dabei Spass	SCMC07	40	77	0	10	1
48	19	35	1	Cold	Incompetent	Positive	0	-10	Alcoholic	Einen Karaoke Contest gewinnen	SCMC07	40	50	0	10	1
48	20	0	1	Cold	Incompetent	Positive	46	-5	Alcoholic	Einen Beststeller Ã¼ber das eigene Leben schreiben	SCMC07	45	96	0	10	1
48	21	11	1	Cold	Incompetent	Positive	50	-32	Alcoholic	Ein Auto gewinnen	SCMC07	18	100	0	10	1
48	22	12	1	Cold	Incompetent	Positive	50	-5	Alcoholic	20 CHF auf der Strasse finden	SCMC07	45	100	0	10	1
48	23	1	1	Cold	Incompetent	Positive	20	0	Alcoholic	Eine Sternschnuppe sehen	SCMC07	50	70	0	10	1
48	24	56	1	Cold	Incompetent	Positive	50	-11	Alcoholic	Beim Sportwetten gewinnen	SCMC07	39	100	0	10	1
48	25	83	1	Cold	Incompetent	Negative	49	3	Alcoholic	Ehe endet in einer bitteren Scheidung	SCMC07	47	1	0	10	1
48	26	62	1	Cold	Incompetent	Negative	50	15	Alcoholic	50 CHF auf der Strasse verlieren	SCMC07	35	0	0	10	1
48	27	64	1	Cold	Incompetent	Negative	45	0	Alcoholic	Starke, kaum aushaltbare Zahnschmerzen bekommen	SCMC07	50	5	0	10	1
48	28	84	1	Cold	Incompetent	Negative	38	7	Alcoholic	Sich eine Verwundung zuziehen, die genÃ¤ht werden muss	SCMC07	43	12	0	10	1
48	29	11	1	Cold	Incompetent	Negative	18	6	Alcoholic	Zeuge des Ausraubens einer Bankfiliale werden	SCMC07	44	32	0	10	1
48	30	74	1	Cold	Incompetent	Negative	44	15	Alcoholic	FÃ¤lschlicherweise fÃ¼r ein ernstes Verbrechen beschuldigt werden	SCMC07	35	6	0	10	1
48	31	56	1	Cold	Incompetent	Negative	44	14	Alcoholic	Von einem Hund gebissen werden	SCMC07	36	6	0	10	1
48	32	12	1	Cold	Incompetent	Negative	18	0	Alcoholic	Bei einem starken Sturm beobachten, wie ein Baum auf ein Haus fÃ¤llt	SCMC07	50	32	0	10	1
49	1	42	1	Cold	Incompetent	Positive	25	5	Alcoholic	Umarmt werden	SCMC08	55	75	12	30	1
49	2	39	1	Cold	Incompetent	Positive	43	0	Alcoholic	Ein Freund gibt zuvor geliehenes Geld zurÃ¼ck	SCMC08	50	93	12	30	1
49	3	39	1	Cold	Incompetent	Positive	20	11	Alcoholic	Verwandte haben, die einen bei einem Familienfest freundlich begrÃ¼ssen	SCMC08	61	70	12	30	1
49	4	35	1	Cold	Incompetent	Positive	29	0	Alcoholic	Ein heisses Bad/Dusche nehmen, an einem kalten Tag	SCMC08	50	79	12	30	1
49	5	42	1	Cold	Incompetent	Positive	24	11	Alcoholic	Einen lustigen Witz hÃ¶ren	SCMC08	61	74	12	30	1
49	6	56	1	Cold	Incompetent	Positive	19	4	Alcoholic	Ein neuer Nachbar kommt sich vorstellen	SCMC08	54	69	12	30	1
49	7	68	1	Cold	Incompetent	Positive	28	7	Alcoholic	Ein Song den man besonders gern hat, im Radio hÃ¶ren	SCMC08	57	78	12	30	1
49	8	45	1	Cold	Incompetent	Positive	20	7	Alcoholic	Einen alten Freund zufÃ¤llig auf der Strasse treffen	SCMC08	57	70	12	30	1
49	9	23	1	Cold	Incompetent	Negative	38	10	Alcoholic	GeschÃ¤ft schliesst gerade, wenn man ankommt	SCMC08	40	12	12	30	1
49	10	48	1	Cold	Incompetent	Negative	13	0	Alcoholic	Gammliges Essen im KÃ¼hlschrank finden	SCMC08	50	37	12	30	1
49	11	62	1	Cold	Incompetent	Negative	17	0	Alcoholic	Eine Ã¶ffentliche Toilette benutzen	SCMC08	50	33	12	30	1
49	12	69	1	Cold	Incompetent	Negative	36	10	Alcoholic	Kalten Kaffee/Tee trinken	SCMC08	40	14	12	30	1
49	13	27	1	Cold	Incompetent	Negative	32	15	Alcoholic	Computer stÃ¼rzt beim Schreiben eines Textes ab	SCMC08	35	18	12	30	1
49	14	82	1	Cold	Incompetent	Negative	20	7	Alcoholic	Ein Nachbar hÃ¶rt zu laut Musik	SCMC08	43	30	12	30	1
49	15	91	1	Cold	Incompetent	Negative	41	14	Alcoholic	Gebrochenes Herz nach Beziehungsende haben	SCMC08	36	9	12	30	1
49	16	0	1	Cold	Incompetent	Negative	4	0	Alcoholic	Von jemandem mit einer anderen Person verwechselt werden	SCMC08	50	46	12	30	1
49	17	32	1	Cold	Incompetent	Positive	24	7	Alcoholic	Erfolgreich eine Rede halten	SCMC08	57	74	12	30	1
49	18	29	1	Cold	Incompetent	Positive	17	14	Alcoholic	2 Stunden ein Kind hÃ¼ten und das Kind hat dabei Spass	SCMC08	64	67	12	30	1
49	19	47	1	Cold	Incompetent	Positive	42	6	Alcoholic	Einen Karaoke Contest gewinnen	SCMC08	56	92	12	30	1
49	20	1	1	Cold	Incompetent	Positive	26	3	Alcoholic	Einen Beststeller Ã¼ber das eigene Leben schreiben	SCMC08	53	76	12	30	1
49	21	50	1	Cold	Incompetent	Positive	26	9	Alcoholic	Ein Auto gewinnen	SCMC08	59	76	12	30	1
49	22	40	1	Cold	Incompetent	Positive	38	8	Alcoholic	20 CHF auf der Strasse finden	SCMC08	58	88	12	30	1
49	23	23	1	Cold	Incompetent	Positive	20	22	Alcoholic	Eine Sternschnuppe sehen	SCMC08	72	70	12	30	1
49	24	29	1	Cold	Incompetent	Positive	45	5	Alcoholic	Beim Sportwetten gewinnen	SCMC08	55	95	12	30	1
49	25	69	1	Cold	Incompetent	Negative	29	13	Alcoholic	Ehe endet in einer bitteren Scheidung	SCMC08	37	21	12	30	1
49	26	31	1	Cold	Incompetent	Negative	40	14	Alcoholic	50 CHF auf der Strasse verlieren	SCMC08	36	10	12	30	1
49	27	49	1	Cold	Incompetent	Negative	32	10	Alcoholic	Starke, kaum aushaltbare Zahnschmerzen bekommen	SCMC08	40	18	12	30	1
49	28	25	1	Cold	Incompetent	Negative	38	11	Alcoholic	Sich eine Verwundung zuziehen, die genÃ¤ht werden muss	SCMC08	39	12	12	30	1
49	29	32	1	Cold	Incompetent	Negative	33	0	Alcoholic	Zeuge des Ausraubens einer Bankfiliale werden	SCMC08	50	17	12	30	1
49	30	58	1	Cold	Incompetent	Negative	47	17	Alcoholic	FÃ¤lschlicherweise fÃ¼r ein ernstes Verbrechen beschuldigt werden	SCMC08	33	3	12	30	1
49	31	66	1	Cold	Incompetent	Negative	46	25	Alcoholic	Von einem Hund gebissen werden	SCMC08	25	4	12	30	1
49	32	5	1	Cold	Incompetent	Negative	12	0	Alcoholic	Bei einem starken Sturm beobachten, wie ein Baum auf ein Haus fÃ¤llt	SCMC08	50	38	12	30	1
50	1	95	1	Cold	Incompetent	Positive	0	35	Alcoholic	Umarmt werden	SCMC09	85	50	7	19	1
50	2	62	1	Cold	Incompetent	Positive	5	0	Alcoholic	Ein Freund gibt zuvor geliehenes Geld zurÃ¼ck	SCMC09	50	55	7	19	1
50	3	87	1	Cold	Incompetent	Positive	30	13	Alcoholic	Verwandte haben, die einen bei einem Familienfest freundlich begrÃ¼ssen	SCMC09	63	80	7	19	1
50	4	85	1	Cold	Incompetent	Positive	44	36	Alcoholic	Ein heisses Bad/Dusche nehmen, an einem kalten Tag	SCMC09	86	94	7	19	1
50	5	67	1	Cold	Incompetent	Positive	26	17	Alcoholic	Einen lustigen Witz hÃ¶ren	SCMC09	67	76	7	19	1
50	6	86	1	Cold	Incompetent	Positive	40	3	Alcoholic	Ein neuer Nachbar kommt sich vorstellen	SCMC09	53	90	7	19	1
50	7	94	1	Cold	Incompetent	Positive	41	33	Alcoholic	Ein Song den man besonders gern hat, im Radio hÃ¶ren	SCMC09	83	91	7	19	1
50	8	68	1	Cold	Incompetent	Positive	43	20	Alcoholic	Einen alten Freund zufÃ¤llig auf der Strasse treffen	SCMC09	70	93	7	19	1
50	9	55	1	Cold	Incompetent	Negative	35	38	Alcoholic	GeschÃ¤ft schliesst gerade, wenn man ankommt	SCMC09	12	15	7	19	1
50	10	79	1	Cold	Incompetent	Negative	30	10	Alcoholic	Gammliges Essen im KÃ¼hlschrank finden	SCMC09	40	20	7	19	1
50	11	97	1	Cold	Incompetent	Negative	24	2	Alcoholic	Eine Ã¶ffentliche Toilette benutzen	SCMC09	48	26	7	19	1
50	12	60	1	Cold	Incompetent	Negative	9	4	Alcoholic	Kalten Kaffee/Tee trinken	SCMC09	46	41	7	19	1
50	13	72	1	Cold	Incompetent	Negative	39	2	Alcoholic	Computer stÃ¼rzt beim Schreiben eines Textes ab	SCMC09	48	11	7	19	1
50	14	25	1	Cold	Incompetent	Negative	15	0	Alcoholic	Ein Nachbar hÃ¶rt zu laut Musik	SCMC09	50	35	7	19	1
50	15	91	1	Cold	Incompetent	Negative	43	8	Alcoholic	Gebrochenes Herz nach Beziehungsende haben	SCMC09	42	7	7	19	1
50	16	62	1	Cold	Incompetent	Negative	-10	3	Alcoholic	Von jemandem mit einer anderen Person verwechselt werden	SCMC09	47	60	7	19	1
50	17	79	1	Cold	Incompetent	Positive	13	6	Alcoholic	Erfolgreich eine Rede halten	SCMC09	56	63	7	19	1
50	18	87	1	Cold	Incompetent	Positive	41	34	Alcoholic	2 Stunden ein Kind hÃ¼ten und das Kind hat dabei Spass	SCMC09	84	91	7	19	1
50	19	81	1	Cold	Incompetent	Positive	31	22	Alcoholic	Einen Karaoke Contest gewinnen	SCMC09	72	81	7	19	1
50	20	43	1	Cold	Incompetent	Positive	19	2	Alcoholic	Einen Beststeller Ã¼ber das eigene Leben schreiben	SCMC09	52	69	7	19	1
50	21	25	1	Cold	Incompetent	Positive	24	4	Alcoholic	Ein Auto gewinnen	SCMC09	54	74	7	19	1
50	22	16	1	Cold	Incompetent	Positive	20	5	Alcoholic	20 CHF auf der Strasse finden	SCMC09	55	70	7	19	1
50	23	24	1	Cold	Incompetent	Positive	50	11	Alcoholic	Eine Sternschnuppe sehen	SCMC09	61	100	7	19	1
50	24	55	1	Cold	Incompetent	Positive	19	8	Alcoholic	Beim Sportwetten gewinnen	SCMC09	58	69	7	19	1
50	25	56	1	Cold	Incompetent	Negative	33	7	Alcoholic	Ehe endet in einer bitteren Scheidung	SCMC09	43	17	7	19	1
50	26	44	1	Cold	Incompetent	Negative	36	2	Alcoholic	50 CHF auf der Strasse verlieren	SCMC09	48	14	7	19	1
50	27	53	1	Cold	Incompetent	Negative	39	18	Alcoholic	Starke, kaum aushaltbare Zahnschmerzen bekommen	SCMC09	32	11	7	19	1
50	28	64	1	Cold	Incompetent	Negative	39	24	Alcoholic	Sich eine Verwundung zuziehen, die genÃ¤ht werden muss	SCMC09	26	11	7	19	1
50	29	18	1	Cold	Incompetent	Negative	41	19	Alcoholic	Zeuge des Ausraubens einer Bankfiliale werden	SCMC09	31	9	7	19	1
50	30	43	1	Cold	Incompetent	Negative	41	28	Alcoholic	FÃ¤lschlicherweise fÃ¼r ein ernstes Verbrechen beschuldigt werden	SCMC09	22	9	7	19	1
50	31	29	1	Cold	Incompetent	Negative	40	17	Alcoholic	Von einem Hund gebissen werden	SCMC09	33	10	7	19	1
50	32	32	1	Cold	Incompetent	Negative	38	3	Alcoholic	Bei einem starken Sturm beobachten, wie ein Baum auf ein Haus fÃ¤llt	SCMC09	47	12	7	19	1
51	1	12	1	Cold	Incompetent	Positive	50	49	Alcoholic	Umarmt werden	SCMC10	99	100	0	0	1
51	2	28	1	Cold	Incompetent	Positive	50	15	Alcoholic	Ein Freund gibt zuvor geliehenes Geld zurÃ¼ck	SCMC10	65	100	0	0	1
51	3	25	1	Cold	Incompetent	Positive	-21	6	Alcoholic	Verwandte haben, die einen bei einem Familienfest freundlich begrÃ¼ssen	SCMC10	56	29	0	0	1
51	4	29	1	Cold	Incompetent	Positive	50	14	Alcoholic	Ein heisses Bad/Dusche nehmen, an einem kalten Tag	SCMC10	64	100	0	0	1
51	5	20	1	Cold	Incompetent	Positive	38	9	Alcoholic	Einen lustigen Witz hÃ¶ren	SCMC10	59	88	0	0	1
51	6	22	1	Cold	Incompetent	Positive	-21	4	Alcoholic	Ein neuer Nachbar kommt sich vorstellen	SCMC10	54	29	0	0	1
51	7	26	1	Cold	Incompetent	Positive	20	3	Alcoholic	Ein Song den man besonders gern hat, im Radio hÃ¶ren	SCMC10	53	70	0	0	1
51	8	25	1	Cold	Incompetent	Positive	50	16	Alcoholic	Einen alten Freund zufÃ¤llig auf der Strasse treffen	SCMC10	66	100	0	0	1
51	9	64	1	Cold	Incompetent	Negative	50	0	Alcoholic	GeschÃ¤ft schliesst gerade, wenn man ankommt	SCMC10	50	0	0	0	1
51	10	91	1	Cold	Incompetent	Negative	50	0	Alcoholic	Gammliges Essen im KÃ¼hlschrank finden	SCMC10	50	0	0	0	1
51	11	100	1	Cold	Incompetent	Negative	0	0	Alcoholic	Eine Ã¶ffentliche Toilette benutzen	SCMC10	50	50	0	0	1
51	12	97	1	Cold	Incompetent	Negative	0	0	Alcoholic	Kalten Kaffee/Tee trinken	SCMC10	50	50	0	0	1
51	13	28	1	Cold	Incompetent	Negative	18	0	Alcoholic	Computer stÃ¼rzt beim Schreiben eines Textes ab	SCMC10	50	32	0	0	1
51	14	90	1	Cold	Incompetent	Negative	47	0	Alcoholic	Ein Nachbar hÃ¶rt zu laut Musik	SCMC10	50	3	0	0	1
51	15	100	1	Cold	Incompetent	Negative	50	24	Alcoholic	Gebrochenes Herz nach Beziehungsende haben	SCMC10	26	0	0	0	1
51	16	83	1	Cold	Incompetent	Negative	0	0	Alcoholic	Von jemandem mit einer anderen Person verwechselt werden	SCMC10	50	50	0	0	1
51	17	27	1	Cold	Incompetent	Positive	50	-11	Alcoholic	Erfolgreich eine Rede halten	SCMC10	39	100	0	0	1
51	18	38	1	Cold	Incompetent	Positive	5	-32	Alcoholic	2 Stunden ein Kind hÃ¼ten und das Kind hat dabei Spass	SCMC10	18	55	0	0	1
51	19	87	1	Cold	Incompetent	Positive	40	0	Alcoholic	Einen Karaoke Contest gewinnen	SCMC10	50	90	0	0	1
51	20	5	1	Cold	Incompetent	Positive	-6	-30	Alcoholic	Einen Beststeller Ã¼ber das eigene Leben schreiben	SCMC10	20	44	0	0	1
51	21	67	1	Cold	Incompetent	Positive	50	-21	Alcoholic	Ein Auto gewinnen	SCMC10	29	100	0	0	1
51	22	59	1	Cold	Incompetent	Positive	50	6	Alcoholic	20 CHF auf der Strasse finden	SCMC10	56	100	0	0	1
51	23	26	1	Cold	Incompetent	Positive	29	12	Alcoholic	Eine Sternschnuppe sehen	SCMC10	62	79	0	0	1
51	24	62	1	Cold	Incompetent	Positive	50	13	Alcoholic	Beim Sportwetten gewinnen	SCMC10	63	100	0	0	1
51	25	100	1	Cold	Incompetent	Negative	50	12	Alcoholic	Ehe endet in einer bitteren Scheidung	SCMC10	38	0	0	0	1
51	26	65	1	Cold	Incompetent	Negative	50	-6	Alcoholic	50 CHF auf der Strasse verlieren	SCMC10	56	0	0	0	1
51	27	100	1	Cold	Incompetent	Negative	50	10	Alcoholic	Starke, kaum aushaltbare Zahnschmerzen bekommen	SCMC10	40	0	0	0	1
51	28	92	1	Cold	Incompetent	Negative	47	0	Alcoholic	Sich eine Verwundung zuziehen, die genÃ¤ht werden muss	SCMC10	50	3	0	0	1
51	29	50	1	Cold	Incompetent	Negative	28	8	Alcoholic	Zeuge des Ausraubens einer Bankfiliale werden	SCMC10	42	22	0	0	1
51	30	97	1	Cold	Incompetent	Negative	44	1	Alcoholic	FÃ¤lschlicherweise fÃ¼r ein ernstes Verbrechen beschuldigt werden	SCMC10	49	6	0	0	1
51	31	40	1	Cold	Incompetent	Negative	50	23	Alcoholic	Von einem Hund gebissen werden	SCMC10	27	0	0	0	1
51	32	29	1	Cold	Incompetent	Negative	50	8	Alcoholic	Bei einem starken Sturm beobachten, wie ein Baum auf ein Haus fÃ¤llt	SCMC10	42	0	0	0	1
52	1	52	2	Cold	Incompetent	Positive	37	13	Alcoholic	Umarmt werden	SCMC11	63	87	19	20	2
52	2	26	2	Cold	Incompetent	Positive	27	15	Alcoholic	Ein Freund gibt zuvor geliehenes Geld zurÃ¼ck	SCMC11	65	77	19	20	2
52	3	28	2	Cold	Incompetent	Positive	23	6	Alcoholic	Verwandte haben, die einen bei einem Familienfest freundlich begrÃ¼ssen	SCMC11	56	73	19	20	2
52	4	25	2	Cold	Incompetent	Positive	31	24	Alcoholic	Ein heisses Bad/Dusche nehmen, an einem kalten Tag	SCMC11	74	81	19	20	2
52	5	48	2	Cold	Incompetent	Positive	18	7	Alcoholic	Einen lustigen Witz hÃ¶ren	SCMC11	57	68	19	20	2
52	6	26	2	Cold	Incompetent	Positive	23	7	Alcoholic	Ein neuer Nachbar kommt sich vorstellen	SCMC11	57	73	19	20	2
52	7	30	2	Cold	Incompetent	Positive	3	6	Alcoholic	Ein Song den man besonders gern hat, im Radio hÃ¶ren	SCMC11	56	53	19	20	2
52	8	17	2	Cold	Incompetent	Positive	23	12	Alcoholic	Einen alten Freund zufÃ¤llig auf der Strasse treffen	SCMC11	62	73	19	20	2
52	9	70	2	Cold	Incompetent	Negative	12	0	Alcoholic	GeschÃ¤ft schliesst gerade, wenn man ankommt	SCMC11	50	38	19	20	2
52	10	83	2	Cold	Incompetent	Negative	12	14	Alcoholic	Gammliges Essen im KÃ¼hlschrank finden	SCMC11	36	38	19	20	2
52	11	94	2	Cold	Incompetent	Negative	5	0	Alcoholic	Eine Ã¶ffentliche Toilette benutzen	SCMC11	50	45	19	20	2
52	12	47	2	Cold	Incompetent	Negative	11	17	Alcoholic	Kalten Kaffee/Tee trinken	SCMC11	33	39	19	20	2
52	13	32	2	Cold	Incompetent	Negative	10	0	Alcoholic	Computer stÃ¼rzt beim Schreiben eines Textes ab	SCMC11	50	40	19	20	2
52	14	81	2	Cold	Incompetent	Negative	0	-5	Alcoholic	Ein Nachbar hÃ¶rt zu laut Musik	SCMC11	55	50	19	20	2
52	15	37	2	Cold	Incompetent	Negative	35	11	Alcoholic	Gebrochenes Herz nach Beziehungsende haben	SCMC11	39	15	19	20	2
52	16	53	2	Cold	Incompetent	Negative	-5	6	Alcoholic	Von jemandem mit einer anderen Person verwechselt werden	SCMC11	44	55	19	20	2
52	17	28	2	Cold	Incompetent	Positive	41	19	Alcoholic	Erfolgreich eine Rede halten	SCMC11	69	91	19	20	2
52	18	58	2	Cold	Incompetent	Positive	40	27	Alcoholic	2 Stunden ein Kind hÃ¼ten und das Kind hat dabei Spass	SCMC11	77	90	19	20	2
52	19	38	2	Cold	Incompetent	Positive	0	18	Alcoholic	Einen Karaoke Contest gewinnen	SCMC11	68	50	19	20	2
52	20	19	2	Cold	Incompetent	Positive	41	14	Alcoholic	Einen Beststeller Ã¼ber das eigene Leben schreiben	SCMC11	64	91	19	20	2
52	21	25	2	Cold	Incompetent	Positive	34	13	Alcoholic	Ein Auto gewinnen	SCMC11	63	84	19	20	2
52	22	76	2	Cold	Incompetent	Positive	39	23	Alcoholic	20 CHF auf der Strasse finden	SCMC11	73	89	19	20	2
52	23	44	2	Cold	Incompetent	Positive	10	21	Alcoholic	Eine Sternschnuppe sehen	SCMC11	71	60	19	20	2
52	24	76	2	Cold	Incompetent	Positive	31	10	Alcoholic	Beim Sportwetten gewinnen	SCMC11	60	81	19	20	2
52	25	68	2	Cold	Incompetent	Negative	11	14	Alcoholic	Ehe endet in einer bitteren Scheidung	SCMC11	36	39	19	20	2
52	26	25	2	Cold	Incompetent	Negative	45	26	Alcoholic	50 CHF auf der Strasse verlieren	SCMC11	24	5	19	20	2
52	27	74	2	Cold	Incompetent	Negative	43	9	Alcoholic	Starke, kaum aushaltbare Zahnschmerzen bekommen	SCMC11	41	7	19	20	2
52	28	78	2	Cold	Incompetent	Negative	24	7	Alcoholic	Sich eine Verwundung zuziehen, die genÃ¤ht werden muss	SCMC11	43	26	19	20	2
52	29	63	2	Cold	Incompetent	Negative	10	0	Alcoholic	Zeuge des Ausraubens einer Bankfiliale werden	SCMC11	50	40	19	20	2
52	30	72	2	Cold	Incompetent	Negative	46	6	Alcoholic	FÃ¤lschlicherweise fÃ¼r ein ernstes Verbrechen beschuldigt werden	SCMC11	44	4	19	20	2
52	31	68	2	Cold	Incompetent	Negative	42	4	Alcoholic	Von einem Hund gebissen werden	SCMC11	46	8	19	20	2
52	32	58	2	Cold	Incompetent	Negative	0	-3	Alcoholic	Bei einem starken Sturm beobachten, wie ein Baum auf ein Haus fÃ¤llt	SCMC11	53	50	19	20	2
53	1	33	1	Cold	Incompetent	Positive	31	13	Alcoholic	Umarmt werden	SCMC12	63	81	9	27	1
53	2	67	1	Cold	Incompetent	Positive	24	10	Alcoholic	Ein Freund gibt zuvor geliehenes Geld zurÃ¼ck	SCMC12	60	74	9	27	1
53	3	31	1	Cold	Incompetent	Positive	47	38	Alcoholic	Verwandte haben, die einen bei einem Familienfest freundlich begrÃ¼ssen	SCMC12	88	97	9	27	1
53	4	30	1	Cold	Incompetent	Positive	40	17	Alcoholic	Ein heisses Bad/Dusche nehmen, an einem kalten Tag	SCMC12	67	90	9	27	1
53	5	63	1	Cold	Incompetent	Positive	38	22	Alcoholic	Einen lustigen Witz hÃ¶ren	SCMC12	72	88	9	27	1
53	6	36	1	Cold	Incompetent	Positive	29	15	Alcoholic	Ein neuer Nachbar kommt sich vorstellen	SCMC12	65	79	9	27	1
53	7	54	1	Cold	Incompetent	Positive	40	32	Alcoholic	Ein Song den man besonders gern hat, im Radio hÃ¶ren	SCMC12	82	90	9	27	1
53	8	58	1	Cold	Incompetent	Positive	47	27	Alcoholic	Einen alten Freund zufÃ¤llig auf der Strasse treffen	SCMC12	77	97	9	27	1
53	9	54	1	Cold	Incompetent	Negative	40	17	Alcoholic	GeschÃ¤ft schliesst gerade, wenn man ankommt	SCMC12	33	10	9	27	1
53	10	66	1	Cold	Incompetent	Negative	25	13	Alcoholic	Gammliges Essen im KÃ¼hlschrank finden	SCMC12	37	25	9	27	1
53	11	70	1	Cold	Incompetent	Negative	0	0	Alcoholic	Eine Ã¶ffentliche Toilette benutzen	SCMC12	50	50	9	27	1
53	12	79	1	Cold	Incompetent	Negative	50	33	Alcoholic	Kalten Kaffee/Tee trinken	SCMC12	17	0	9	27	1
53	13	57	1	Cold	Incompetent	Negative	46	16	Alcoholic	Computer stÃ¼rzt beim Schreiben eines Textes ab	SCMC12	34	4	9	27	1
53	14	27	1	Cold	Incompetent	Negative	25	6	Alcoholic	Ein Nachbar hÃ¶rt zu laut Musik	SCMC12	44	25	9	27	1
53	15	34	1	Cold	Incompetent	Negative	37	32	Alcoholic	Gebrochenes Herz nach Beziehungsende haben	SCMC12	18	13	9	27	1
53	16	53	1	Cold	Incompetent	Negative	-6	-4	Alcoholic	Von jemandem mit einer anderen Person verwechselt werden	SCMC12	54	56	9	27	1
53	17	24	1	Cold	Incompetent	Positive	46	40	Alcoholic	Erfolgreich eine Rede halten	SCMC12	90	96	9	27	1
53	18	44	1	Cold	Incompetent	Positive	45	32	Alcoholic	2 Stunden ein Kind hÃ¼ten und das Kind hat dabei Spass	SCMC12	82	95	9	27	1
53	19	32	1	Cold	Incompetent	Positive	40	26	Alcoholic	Einen Karaoke Contest gewinnen	SCMC12	76	90	9	27	1
53	20	35	1	Cold	Incompetent	Positive	29	20	Alcoholic	Einen Beststeller Ã¼ber das eigene Leben schreiben	SCMC12	70	79	9	27	1
53	21	32	1	Cold	Incompetent	Positive	39	26	Alcoholic	Ein Auto gewinnen	SCMC12	76	89	9	27	1
53	22	44	1	Cold	Incompetent	Positive	40	21	Alcoholic	20 CHF auf der Strasse finden	SCMC12	71	90	9	27	1
53	23	59	1	Cold	Incompetent	Positive	34	37	Alcoholic	Eine Sternschnuppe sehen	SCMC12	87	84	9	27	1
53	24	67	1	Cold	Incompetent	Positive	41	7	Alcoholic	Beim Sportwetten gewinnen	SCMC12	57	91	9	27	1
53	25	63	1	Cold	Incompetent	Negative	47	31	Alcoholic	Ehe endet in einer bitteren Scheidung	SCMC12	19	3	9	27	1
53	26	30	1	Cold	Incompetent	Negative	50	42	Alcoholic	50 CHF auf der Strasse verlieren	SCMC12	8	0	9	27	1
53	27	75	1	Cold	Incompetent	Negative	37	22	Alcoholic	Starke, kaum aushaltbare Zahnschmerzen bekommen	SCMC12	28	13	9	27	1
53	28	71	1	Cold	Incompetent	Negative	47	26	Alcoholic	Sich eine Verwundung zuziehen, die genÃ¤ht werden muss	SCMC12	24	3	9	27	1
53	29	57	1	Cold	Incompetent	Negative	46	21	Alcoholic	Zeuge des Ausraubens einer Bankfiliale werden	SCMC12	29	4	9	27	1
53	30	65	1	Cold	Incompetent	Negative	47	29	Alcoholic	FÃ¤lschlicherweise fÃ¼r ein ernstes Verbrechen beschuldigt werden	SCMC12	21	3	9	27	1
53	31	67	1	Cold	Incompetent	Negative	46	40	Alcoholic	Von einem Hund gebissen werden	SCMC12	10	4	9	27	1
53	32	36	1	Cold	Incompetent	Negative	23	9	Alcoholic	Bei einem starken Sturm beobachten, wie ein Baum auf ein Haus fÃ¤llt	SCMC12	41	27	9	27	1
54	1	33	1	Cold	Incompetent	Positive	45	37	Alcoholic	Umarmt werden	SCMC13	87	95	0	5	1
54	2	50	1	Cold	Incompetent	Positive	41	15	Alcoholic	Ein Freund gibt zuvor geliehenes Geld zurÃ¼ck	SCMC13	65	91	0	5	1
54	3	30	1	Cold	Incompetent	Positive	48	31	Alcoholic	Verwandte haben, die einen bei einem Familienfest freundlich begrÃ¼ssen	SCMC13	81	98	0	5	1
54	4	15	1	Cold	Incompetent	Positive	37	20	Alcoholic	Ein heisses Bad/Dusche nehmen, an einem kalten Tag	SCMC13	70	87	0	5	1
54	5	46	1	Cold	Incompetent	Positive	43	43	Alcoholic	Einen lustigen Witz hÃ¶ren	SCMC13	93	93	0	5	1
54	6	47	1	Cold	Incompetent	Positive	35	32	Alcoholic	Ein neuer Nachbar kommt sich vorstellen	SCMC13	82	85	0	5	1
54	7	60	1	Cold	Incompetent	Positive	47	27	Alcoholic	Ein Song den man besonders gern hat, im Radio hÃ¶ren	SCMC13	77	97	0	5	1
54	8	42	1	Cold	Incompetent	Positive	50	45	Alcoholic	Einen alten Freund zufÃ¤llig auf der Strasse treffen	SCMC13	95	100	0	5	1
54	9	53	1	Cold	Incompetent	Negative	31	20	Alcoholic	GeschÃ¤ft schliesst gerade, wenn man ankommt	SCMC13	30	19	0	5	1
54	10	59	1	Cold	Incompetent	Negative	23	5	Alcoholic	Gammliges Essen im KÃ¼hlschrank finden	SCMC13	45	27	0	5	1
54	11	83	1	Cold	Incompetent	Negative	10	0	Alcoholic	Eine Ã¶ffentliche Toilette benutzen	SCMC13	50	40	0	5	1
54	12	57	1	Cold	Incompetent	Negative	3	0	Alcoholic	Kalten Kaffee/Tee trinken	SCMC13	50	47	0	5	1
54	13	68	1	Cold	Incompetent	Negative	19	3	Alcoholic	Computer stÃ¼rzt beim Schreiben eines Textes ab	SCMC13	47	31	0	5	1
54	14	38	1	Cold	Incompetent	Negative	7	3	Alcoholic	Ein Nachbar hÃ¶rt zu laut Musik	SCMC13	47	43	0	5	1
54	15	61	1	Cold	Incompetent	Negative	16	50	Alcoholic	Gebrochenes Herz nach Beziehungsende haben	SCMC13	0	34	0	5	1
54	16	23	1	Cold	Incompetent	Negative	16	4	Alcoholic	Von jemandem mit einer anderen Person verwechselt werden	SCMC13	46	34	0	5	1
54	17	20	1	Cold	Incompetent	Positive	30	8	Alcoholic	Erfolgreich eine Rede halten	SCMC13	58	80	0	5	1
54	18	51	1	Cold	Incompetent	Positive	34	22	Alcoholic	2 Stunden ein Kind hÃ¼ten und das Kind hat dabei Spass	SCMC13	72	84	0	5	1
54	19	19	1	Cold	Incompetent	Positive	47	30	Alcoholic	Einen Karaoke Contest gewinnen	SCMC13	80	97	0	5	1
54	20	5	1	Cold	Incompetent	Positive	28	2	Alcoholic	Einen Beststeller Ã¼ber das eigene Leben schreiben	SCMC13	52	78	0	5	1
54	21	26	1	Cold	Incompetent	Positive	41	33	Alcoholic	Ein Auto gewinnen	SCMC13	83	91	0	5	1
54	22	28	1	Cold	Incompetent	Positive	43	13	Alcoholic	20 CHF auf der Strasse finden	SCMC13	63	93	0	5	1
54	23	15	1	Cold	Incompetent	Positive	38	20	Alcoholic	Eine Sternschnuppe sehen	SCMC13	70	88	0	5	1
54	24	17	1	Cold	Incompetent	Positive	43	9	Alcoholic	Beim Sportwetten gewinnen	SCMC13	59	93	0	5	1
54	25	78	1	Cold	Incompetent	Negative	8	12	Alcoholic	Ehe endet in einer bitteren Scheidung	SCMC13	38	42	0	5	1
54	26	39	1	Cold	Incompetent	Negative	45	26	Alcoholic	50 CHF auf der Strasse verlieren	SCMC13	24	5	0	5	1
54	27	74	1	Cold	Incompetent	Negative	47	16	Alcoholic	Starke, kaum aushaltbare Zahnschmerzen bekommen	SCMC13	34	3	0	5	1
54	28	63	1	Cold	Incompetent	Negative	1	48	Alcoholic	Sich eine Verwundung zuziehen, die genÃ¤ht werden muss	SCMC13	2	49	0	5	1
54	29	11	1	Cold	Incompetent	Negative	4	0	Alcoholic	Zeuge des Ausraubens einer Bankfiliale werden	SCMC13	50	46	0	5	1
54	30	42	1	Cold	Incompetent	Negative	34	45	Alcoholic	FÃ¤lschlicherweise fÃ¼r ein ernstes Verbrechen beschuldigt werden	SCMC13	5	16	0	5	1
54	31	46	1	Cold	Incompetent	Negative	42	28	Alcoholic	Von einem Hund gebissen werden	SCMC13	22	8	0	5	1
54	32	23	1	Cold	Incompetent	Negative	28	8	Alcoholic	Bei einem starken Sturm beobachten, wie ein Baum auf ein Haus fÃ¤llt	SCMC13	42	22	0	5	1
55	1	75	1	Cold	Incompetent	Positive	38	27	Alcoholic	Umarmt werden	SCMC14	77	88	5	15	1
55	2	24	1	Cold	Incompetent	Positive	32	13	Alcoholic	Ein Freund gibt zuvor geliehenes Geld zurÃ¼ck	SCMC14	63	82	5	15	1
55	3	70	1	Cold	Incompetent	Positive	32	16	Alcoholic	Verwandte haben, die einen bei einem Familienfest freundlich begrÃ¼ssen	SCMC14	66	82	5	15	1
55	4	30	1	Cold	Incompetent	Positive	24	6	Alcoholic	Ein heisses Bad/Dusche nehmen, an einem kalten Tag	SCMC14	56	74	5	15	1
55	5	96	1	Cold	Incompetent	Positive	37	14	Alcoholic	Einen lustigen Witz hÃ¶ren	SCMC14	64	87	5	15	1
55	6	38	1	Cold	Incompetent	Positive	12	0	Alcoholic	Ein neuer Nachbar kommt sich vorstellen	SCMC14	50	62	5	15	1
55	7	76	1	Cold	Incompetent	Positive	29	19	Alcoholic	Ein Song den man besonders gern hat, im Radio hÃ¶ren	SCMC14	69	79	5	15	1
55	8	36	1	Cold	Incompetent	Positive	28	11	Alcoholic	Einen alten Freund zufÃ¤llig auf der Strasse treffen	SCMC14	61	78	5	15	1
55	9	33	1	Cold	Incompetent	Negative	28	19	Alcoholic	GeschÃ¤ft schliesst gerade, wenn man ankommt	SCMC14	31	22	5	15	1
55	10	82	1	Cold	Incompetent	Negative	40	27	Alcoholic	Gammliges Essen im KÃ¼hlschrank finden	SCMC14	23	10	5	15	1
55	11	83	1	Cold	Incompetent	Negative	20	25	Alcoholic	Eine Ã¶ffentliche Toilette benutzen	SCMC14	25	30	5	15	1
55	12	76	1	Cold	Incompetent	Negative	19	14	Alcoholic	Kalten Kaffee/Tee trinken	SCMC14	36	31	5	15	1
55	13	26	1	Cold	Incompetent	Negative	46	22	Alcoholic	Computer stÃ¼rzt beim Schreiben eines Textes ab	SCMC14	28	4	5	15	1
55	14	55	1	Cold	Incompetent	Negative	22	11	Alcoholic	Ein Nachbar hÃ¶rt zu laut Musik	SCMC14	39	28	5	15	1
55	15	95	1	Cold	Incompetent	Negative	50	36	Alcoholic	Gebrochenes Herz nach Beziehungsende haben	SCMC14	14	0	5	15	1
55	16	97	1	Cold	Incompetent	Negative	-9	-3	Alcoholic	Von jemandem mit einer anderen Person verwechselt werden	SCMC14	53	59	5	15	1
55	17	20	1	Cold	Incompetent	Positive	-13	-12	Alcoholic	Erfolgreich eine Rede halten	SCMC14	38	37	5	15	1
55	18	41	1	Cold	Incompetent	Positive	40	25	Alcoholic	2 Stunden ein Kind hÃ¼ten und das Kind hat dabei Spass	SCMC14	75	90	5	15	1
55	19	23	1	Cold	Incompetent	Positive	21	6	Alcoholic	Einen Karaoke Contest gewinnen	SCMC14	56	71	5	15	1
55	20	15	1	Cold	Incompetent	Positive	-6	-3	Alcoholic	Einen Beststeller Ã¼ber das eigene Leben schreiben	SCMC14	47	44	5	15	1
55	21	60	1	Cold	Incompetent	Positive	48	21	Alcoholic	Ein Auto gewinnen	SCMC14	71	98	5	15	1
55	22	98	1	Cold	Incompetent	Positive	50	41	Alcoholic	20 CHF auf der Strasse finden	SCMC14	91	100	5	15	1
55	23	92	1	Cold	Incompetent	Positive	20	17	Alcoholic	Eine Sternschnuppe sehen	SCMC14	67	70	5	15	1
55	24	35	1	Cold	Incompetent	Positive	22	4	Alcoholic	Beim Sportwetten gewinnen	SCMC14	54	72	5	15	1
55	25	78	1	Cold	Incompetent	Negative	28	5	Alcoholic	Ehe endet in einer bitteren Scheidung	SCMC14	45	22	5	15	1
55	26	71	1	Cold	Incompetent	Negative	41	12	Alcoholic	50 CHF auf der Strasse verlieren	SCMC14	38	9	5	15	1
55	27	99	1	Cold	Incompetent	Negative	40	7	Alcoholic	Starke, kaum aushaltbare Zahnschmerzen bekommen	SCMC14	43	10	5	15	1
55	28	93	1	Cold	Incompetent	Negative	26	13	Alcoholic	Sich eine Verwundung zuziehen, die genÃ¤ht werden muss	SCMC14	37	24	5	15	1
55	29	89	1	Cold	Incompetent	Negative	13	8	Alcoholic	Zeuge des Ausraubens einer Bankfiliale werden	SCMC14	42	37	5	15	1
55	30	94	1	Cold	Incompetent	Negative	50	22	Alcoholic	FÃ¤lschlicherweise fÃ¼r ein ernstes Verbrechen beschuldigt werden	SCMC14	28	0	5	15	1
55	31	100	1	Cold	Incompetent	Negative	24	7	Alcoholic	Von einem Hund gebissen werden	SCMC14	43	26	5	15	1
55	32	67	1	Cold	Incompetent	Negative	20	10	Alcoholic	Bei einem starken Sturm beobachten, wie ein Baum auf ein Haus fÃ¤llt	SCMC14	40	30	5	15	1
56	1	43	1	Cold	Incompetent	Positive	50	41	Alcoholic	Umarmt werden	SCMC15	91	100	48	54	1
56	2	50	1	Cold	Incompetent	Positive	50	42	Alcoholic	Ein Freund gibt zuvor geliehenes Geld zurÃ¼ck	SCMC15	92	100	48	54	1
56	3	56	1	Cold	Incompetent	Positive	50	44	Alcoholic	Verwandte haben, die einen bei einem Familienfest freundlich begrÃ¼ssen	SCMC15	94	100	48	54	1
56	4	9	1	Cold	Incompetent	Positive	32	19	Alcoholic	Ein heisses Bad/Dusche nehmen, an einem kalten Tag	SCMC15	69	82	48	54	1
56	5	100	1	Cold	Incompetent	Positive	45	37	Alcoholic	Einen lustigen Witz hÃ¶ren	SCMC15	87	95	48	54	1
56	6	29	1	Cold	Incompetent	Positive	26	10	Alcoholic	Ein neuer Nachbar kommt sich vorstellen	SCMC15	60	76	48	54	1
56	7	66	1	Cold	Incompetent	Positive	41	21	Alcoholic	Ein Song den man besonders gern hat, im Radio hÃ¶ren	SCMC15	71	91	48	54	1
56	8	78	1	Cold	Incompetent	Positive	36	28	Alcoholic	Einen alten Freund zufÃ¤llig auf der Strasse treffen	SCMC15	78	86	48	54	1
56	9	74	1	Cold	Incompetent	Negative	46	6	Alcoholic	GeschÃ¤ft schliesst gerade, wenn man ankommt	SCMC15	44	4	48	54	1
56	10	72	1	Cold	Incompetent	Negative	19	20	Alcoholic	Gammliges Essen im KÃ¼hlschrank finden	SCMC15	30	31	48	54	1
56	11	85	1	Cold	Incompetent	Negative	-1	0	Alcoholic	Eine Ã¶ffentliche Toilette benutzen	SCMC15	50	51	48	54	1
56	12	87	1	Cold	Incompetent	Negative	13	13	Alcoholic	Kalten Kaffee/Tee trinken	SCMC15	37	37	48	54	1
56	13	21	1	Cold	Incompetent	Negative	42	27	Alcoholic	Computer stÃ¼rzt beim Schreiben eines Textes ab	SCMC15	23	8	48	54	1
56	14	61	1	Cold	Incompetent	Negative	45	23	Alcoholic	Ein Nachbar hÃ¶rt zu laut Musik	SCMC15	27	5	48	54	1
56	15	89	1	Cold	Incompetent	Negative	50	24	Alcoholic	Gebrochenes Herz nach Beziehungsende haben	SCMC15	26	0	48	54	1
56	16	42	1	Cold	Incompetent	Negative	10	0	Alcoholic	Von jemandem mit einer anderen Person verwechselt werden	SCMC15	50	40	48	54	1
56	17	30	1	Cold	Incompetent	Positive	45	31	Alcoholic	Erfolgreich eine Rede halten	SCMC15	81	95	48	54	1
56	18	65	1	Cold	Incompetent	Positive	50	27	Alcoholic	2 Stunden ein Kind hÃ¼ten und das Kind hat dabei Spass	SCMC15	77	100	48	54	1
56	19	44	1	Cold	Incompetent	Positive	50	11	Alcoholic	Einen Karaoke Contest gewinnen	SCMC15	61	100	48	54	1
56	20	41	1	Cold	Incompetent	Positive	50	10	Alcoholic	Einen Beststeller Ã¼ber das eigene Leben schreiben	SCMC15	60	100	48	54	1
56	21	38	1	Cold	Incompetent	Positive	50	-2	Alcoholic	Ein Auto gewinnen	SCMC15	48	100	48	54	1
56	22	56	1	Cold	Incompetent	Positive	50	24	Alcoholic	20 CHF auf der Strasse finden	SCMC15	74	100	48	54	1
56	23	71	1	Cold	Incompetent	Positive	41	17	Alcoholic	Eine Sternschnuppe sehen	SCMC15	67	91	48	54	1
56	24	11	1	Cold	Incompetent	Positive	50	14	Alcoholic	Beim Sportwetten gewinnen	SCMC15	64	100	48	54	1
56	25	68	1	Cold	Incompetent	Negative	50	29	Alcoholic	Ehe endet in einer bitteren Scheidung	SCMC15	21	0	48	54	1
56	26	39	1	Cold	Incompetent	Negative	39	17	Alcoholic	50 CHF auf der Strasse verlieren	SCMC15	33	11	48	54	1
56	27	91	1	Cold	Incompetent	Negative	46	30	Alcoholic	Starke, kaum aushaltbare Zahnschmerzen bekommen	SCMC15	20	4	48	54	1
56	28	83	1	Cold	Incompetent	Negative	41	36	Alcoholic	Sich eine Verwundung zuziehen, die genÃ¤ht werden muss	SCMC15	14	9	48	54	1
56	29	60	1	Cold	Incompetent	Negative	24	12	Alcoholic	Zeuge des Ausraubens einer Bankfiliale werden	SCMC15	38	26	48	54	1
56	30	50	1	Cold	Incompetent	Negative	40	24	Alcoholic	FÃ¤lschlicherweise fÃ¼r ein ernstes Verbrechen beschuldigt werden	SCMC15	26	10	48	54	1
56	31	85	1	Cold	Incompetent	Negative	44	37	Alcoholic	Von einem Hund gebissen werden	SCMC15	13	6	48	54	1
56	32	82	1	Cold	Incompetent	Negative	45	23	Alcoholic	Bei einem starken Sturm beobachten, wie ein Baum auf ein Haus fÃ¤llt	SCMC15	27	5	48	54	1
57	1	54	2	Cold	Incompetent	Positive	50	48	Alcoholic	Umarmt werden	SCMC16	98	100	24	46	2
57	2	30	2	Cold	Incompetent	Positive	45	27	Alcoholic	Ein Freund gibt zuvor geliehenes Geld zurÃ¼ck	SCMC16	77	95	24	46	2
57	3	33	2	Cold	Incompetent	Positive	45	40	Alcoholic	Verwandte haben, die einen bei einem Familienfest freundlich begrÃ¼ssen	SCMC16	90	95	24	46	2
57	4	36	2	Cold	Incompetent	Positive	50	45	Alcoholic	Ein heisses Bad/Dusche nehmen, an einem kalten Tag	SCMC16	95	100	24	46	2
57	5	44	2	Cold	Incompetent	Positive	44	22	Alcoholic	Einen lustigen Witz hÃ¶ren	SCMC16	72	94	24	46	2
57	6	22	2	Cold	Incompetent	Positive	-5	16	Alcoholic	Ein neuer Nachbar kommt sich vorstellen	SCMC16	66	45	24	46	2
57	7	57	2	Cold	Incompetent	Positive	19	5	Alcoholic	Ein Song den man besonders gern hat, im Radio hÃ¶ren	SCMC16	55	69	24	46	2
57	8	44	2	Cold	Incompetent	Positive	-15	0	Alcoholic	Einen alten Freund zufÃ¤llig auf der Strasse treffen	SCMC16	50	35	24	46	2
57	9	31	2	Cold	Incompetent	Negative	39	0	Alcoholic	GeschÃ¤ft schliesst gerade, wenn man ankommt	SCMC16	50	11	24	46	2
57	10	60	2	Cold	Incompetent	Negative	27	0	Alcoholic	Gammliges Essen im KÃ¼hlschrank finden	SCMC16	50	23	24	46	2
57	11	78	2	Cold	Incompetent	Negative	10	0	Alcoholic	Eine Ã¶ffentliche Toilette benutzen	SCMC16	50	40	24	46	2
57	12	96	2	Cold	Incompetent	Negative	22	5	Alcoholic	Kalten Kaffee/Tee trinken	SCMC16	45	28	24	46	2
57	13	22	2	Cold	Incompetent	Negative	14	10	Alcoholic	Computer stÃ¼rzt beim Schreiben eines Textes ab	SCMC16	40	36	24	46	2
57	14	72	2	Cold	Incompetent	Negative	24	0	Alcoholic	Ein Nachbar hÃ¶rt zu laut Musik	SCMC16	50	26	24	46	2
57	15	67	2	Cold	Incompetent	Negative	50	36	Alcoholic	Gebrochenes Herz nach Beziehungsende haben	SCMC16	14	0	24	46	2
57	16	42	2	Cold	Incompetent	Negative	-13	0	Alcoholic	Von jemandem mit einer anderen Person verwechselt werden	SCMC16	50	63	24	46	2
57	17	13	2	Cold	Incompetent	Positive	48	18	Alcoholic	Erfolgreich eine Rede halten	SCMC16	68	98	24	46	2
57	18	41	2	Cold	Incompetent	Positive	43	16	Alcoholic	2 Stunden ein Kind hÃ¼ten und das Kind hat dabei Spass	SCMC16	66	93	24	46	2
57	19	26	2	Cold	Incompetent	Positive	48	5	Alcoholic	Einen Karaoke Contest gewinnen	SCMC16	55	98	24	46	2
57	20	25	2	Cold	Incompetent	Positive	50	20	Alcoholic	Einen Beststeller Ã¼ber das eigene Leben schreiben	SCMC16	70	100	24	46	2
57	21	34	2	Cold	Incompetent	Positive	49	41	Alcoholic	Ein Auto gewinnen	SCMC16	91	99	24	46	2
57	22	38	2	Cold	Incompetent	Positive	44	19	Alcoholic	20 CHF auf der Strasse finden	SCMC16	69	94	24	46	2
57	23	65	2	Cold	Incompetent	Positive	38	19	Alcoholic	Eine Sternschnuppe sehen	SCMC16	69	88	24	46	2
57	24	33	2	Cold	Incompetent	Positive	50	24	Alcoholic	Beim Sportwetten gewinnen	SCMC16	74	100	24	46	2
57	25	72	2	Cold	Incompetent	Negative	41	16	Alcoholic	Ehe endet in einer bitteren Scheidung	SCMC16	34	9	24	46	2
57	26	12	2	Cold	Incompetent	Negative	50	45	Alcoholic	50 CHF auf der Strasse verlieren	SCMC16	5	0	24	46	2
57	27	77	2	Cold	Incompetent	Negative	50	18	Alcoholic	Starke, kaum aushaltbare Zahnschmerzen bekommen	SCMC16	32	0	24	46	2
57	28	79	2	Cold	Incompetent	Negative	28	32	Alcoholic	Sich eine Verwundung zuziehen, die genÃ¤ht werden muss	SCMC16	18	22	24	46	2
57	29	63	2	Cold	Incompetent	Negative	27	38	Alcoholic	Zeuge des Ausraubens einer Bankfiliale werden	SCMC16	12	23	24	46	2
57	30	75	2	Cold	Incompetent	Negative	43	27	Alcoholic	FÃ¤lschlicherweise fÃ¼r ein ernstes Verbrechen beschuldigt werden	SCMC16	23	7	24	46	2
57	31	76	2	Cold	Incompetent	Negative	10	20	Alcoholic	Von einem Hund gebissen werden	SCMC16	30	40	24	46	2
57	32	60	2	Cold	Incompetent	Negative	40	5	Alcoholic	Bei einem starken Sturm beobachten, wie ein Baum auf ein Haus fÃ¤llt	SCMC16	45	10	24	46	2
58	1	50	1	Cold	Incompetent	Positive	33	24	Alcoholic	Umarmt werden	SCMC17	74	83	6	40	1
58	2	29	1	Cold	Incompetent	Positive	41	33	Alcoholic	Ein Freund gibt zuvor geliehenes Geld zurÃ¼ck	SCMC17	83	91	6	40	1
58	3	34	1	Cold	Incompetent	Positive	23	23	Alcoholic	Verwandte haben, die einen bei einem Familienfest freundlich begrÃ¼ssen	SCMC17	73	73	6	40	1
58	4	35	1	Cold	Incompetent	Positive	34	18	Alcoholic	Ein heisses Bad/Dusche nehmen, an einem kalten Tag	SCMC17	68	84	6	40	1
58	5	21	1	Cold	Incompetent	Positive	23	10	Alcoholic	Einen lustigen Witz hÃ¶ren	SCMC17	60	73	6	40	1
58	6	47	1	Cold	Incompetent	Positive	8	2	Alcoholic	Ein neuer Nachbar kommt sich vorstellen	SCMC17	52	58	6	40	1
58	7	63	1	Cold	Incompetent	Positive	25	16	Alcoholic	Ein Song den man besonders gern hat, im Radio hÃ¶ren	SCMC17	66	75	6	40	1
58	8	70	1	Cold	Incompetent	Positive	26	5	Alcoholic	Einen alten Freund zufÃ¤llig auf der Strasse treffen	SCMC17	55	76	6	40	1
58	9	50	1	Cold	Incompetent	Negative	30	5	Alcoholic	GeschÃ¤ft schliesst gerade, wenn man ankommt	SCMC17	45	20	6	40	1
58	10	50	1	Cold	Incompetent	Negative	37	26	Alcoholic	Gammliges Essen im KÃ¼hlschrank finden	SCMC17	24	13	6	40	1
58	11	87	1	Cold	Incompetent	Negative	4	27	Alcoholic	Eine Ã¶ffentliche Toilette benutzen	SCMC17	23	46	6	40	1
58	12	43	1	Cold	Incompetent	Negative	32	2	Alcoholic	Kalten Kaffee/Tee trinken	SCMC17	48	18	6	40	1
58	13	19	1	Cold	Incompetent	Negative	36	21	Alcoholic	Computer stÃ¼rzt beim Schreiben eines Textes ab	SCMC17	29	14	6	40	1
58	14	55	1	Cold	Incompetent	Negative	25	20	Alcoholic	Ein Nachbar hÃ¶rt zu laut Musik	SCMC17	30	25	6	40	1
58	15	83	1	Cold	Incompetent	Negative	41	48	Alcoholic	Gebrochenes Herz nach Beziehungsende haben	SCMC17	2	9	6	40	1
58	16	44	1	Cold	Incompetent	Negative	29	14	Alcoholic	Von jemandem mit einer anderen Person verwechselt werden	SCMC17	36	21	6	40	1
58	17	32	1	Cold	Incompetent	Positive	33	20	Alcoholic	Erfolgreich eine Rede halten	SCMC17	70	83	6	40	1
58	18	7	1	Cold	Incompetent	Positive	2	-4	Alcoholic	2 Stunden ein Kind hÃ¼ten und das Kind hat dabei Spass	SCMC17	46	52	6	40	1
58	19	21	1	Cold	Incompetent	Positive	45	31	Alcoholic	Einen Karaoke Contest gewinnen	SCMC17	81	95	6	40	1
58	20	35	1	Cold	Incompetent	Positive	2	11	Alcoholic	Einen Beststeller Ã¼ber das eigene Leben schreiben	SCMC17	61	52	6	40	1
58	21	12	1	Cold	Incompetent	Positive	32	-1	Alcoholic	Ein Auto gewinnen	SCMC17	49	82	6	40	1
58	22	43	1	Cold	Incompetent	Positive	44	20	Alcoholic	20 CHF auf der Strasse finden	SCMC17	70	94	6	40	1
58	23	50	1	Cold	Incompetent	Positive	41	31	Alcoholic	Eine Sternschnuppe sehen	SCMC17	81	91	6	40	1
58	24	38	1	Cold	Incompetent	Positive	50	39	Alcoholic	Beim Sportwetten gewinnen	SCMC17	89	100	6	40	1
58	25	72	1	Cold	Incompetent	Negative	41	30	Alcoholic	Ehe endet in einer bitteren Scheidung	SCMC17	20	9	6	40	1
58	26	56	1	Cold	Incompetent	Negative	44	10	Alcoholic	50 CHF auf der Strasse verlieren	SCMC17	40	6	6	40	1
58	27	61	1	Cold	Incompetent	Negative	46	19	Alcoholic	Starke, kaum aushaltbare Zahnschmerzen bekommen	SCMC17	31	4	6	40	1
58	28	58	1	Cold	Incompetent	Negative	43	18	Alcoholic	Sich eine Verwundung zuziehen, die genÃ¤ht werden muss	SCMC17	32	7	6	40	1
58	29	44	1	Cold	Incompetent	Negative	0	31	Alcoholic	Zeuge des Ausraubens einer Bankfiliale werden	SCMC17	19	50	6	40	1
58	30	74	1	Cold	Incompetent	Negative	50	29	Alcoholic	FÃ¤lschlicherweise fÃ¼r ein ernstes Verbrechen beschuldigt werden	SCMC17	21	0	6	40	1
58	31	63	1	Cold	Incompetent	Negative	28	25	Alcoholic	Von einem Hund gebissen werden	SCMC17	25	22	6	40	1
58	32	50	1	Cold	Incompetent	Negative	30	9	Alcoholic	Bei einem starken Sturm beobachten, wie ein Baum auf ein Haus fÃ¤llt	SCMC17	41	20	6	40	1
59	1	100	1	Cold	Incompetent	Positive	50	24	Alcoholic	Umarmt werden	SCMC18	74	100	14	62	1
59	2	15	1	Cold	Incompetent	Positive	18	6	Alcoholic	Ein Freund gibt zuvor geliehenes Geld zurÃ¼ck	SCMC18	56	68	14	62	1
59	3	50	1	Cold	Incompetent	Positive	34	16	Alcoholic	Verwandte haben, die einen bei einem Familienfest freundlich begrÃ¼ssen	SCMC18	66	84	14	62	1
59	4	32	1	Cold	Incompetent	Positive	14	0	Alcoholic	Ein heisses Bad/Dusche nehmen, an einem kalten Tag	SCMC18	50	64	14	62	1
59	5	83	1	Cold	Incompetent	Positive	18	8	Alcoholic	Einen lustigen Witz hÃ¶ren	SCMC18	58	68	14	62	1
59	6	37	1	Cold	Incompetent	Positive	10	8	Alcoholic	Ein neuer Nachbar kommt sich vorstellen	SCMC18	58	60	14	62	1
59	7	91	1	Cold	Incompetent	Positive	27	9	Alcoholic	Ein Song den man besonders gern hat, im Radio hÃ¶ren	SCMC18	59	77	14	62	1
59	8	61	1	Cold	Incompetent	Positive	22	8	Alcoholic	Einen alten Freund zufÃ¤llig auf der Strasse treffen	SCMC18	58	72	14	62	1
59	9	76	1	Cold	Incompetent	Negative	7	0	Alcoholic	GeschÃ¤ft schliesst gerade, wenn man ankommt	SCMC18	50	43	14	62	1
59	10	91	1	Cold	Incompetent	Negative	-4	15	Alcoholic	Gammliges Essen im KÃ¼hlschrank finden	SCMC18	35	54	14	62	1
59	11	100	1	Cold	Incompetent	Negative	-13	0	Alcoholic	Eine Ã¶ffentliche Toilette benutzen	SCMC18	50	63	14	62	1
59	12	100	1	Cold	Incompetent	Negative	0	0	Alcoholic	Kalten Kaffee/Tee trinken	SCMC18	50	50	14	62	1
59	13	0	1	Cold	Incompetent	Negative	7	0	Alcoholic	Computer stÃ¼rzt beim Schreiben eines Textes ab	SCMC18	50	43	14	62	1
59	14	18	1	Cold	Incompetent	Negative	14	0	Alcoholic	Ein Nachbar hÃ¶rt zu laut Musik	SCMC18	50	36	14	62	1
59	15	59	1	Cold	Incompetent	Negative	50	14	Alcoholic	Gebrochenes Herz nach Beziehungsende haben	SCMC18	36	0	14	62	1
59	16	18	1	Cold	Incompetent	Negative	0	0	Alcoholic	Von jemandem mit einer anderen Person verwechselt werden	SCMC18	50	50	14	62	1
59	17	0	1	Cold	Incompetent	Positive	27	9	Alcoholic	Erfolgreich eine Rede halten	SCMC18	59	77	14	62	1
59	18	26	1	Cold	Incompetent	Positive	9	2	Alcoholic	2 Stunden ein Kind hÃ¼ten und das Kind hat dabei Spass	SCMC18	52	59	14	62	1
59	19	67	1	Cold	Incompetent	Positive	25	9	Alcoholic	Einen Karaoke Contest gewinnen	SCMC18	59	75	14	62	1
59	20	6	1	Cold	Incompetent	Positive	29	0	Alcoholic	Einen Beststeller Ã¼ber das eigene Leben schreiben	SCMC18	50	79	14	62	1
59	21	11	1	Cold	Incompetent	Positive	50	20	Alcoholic	Ein Auto gewinnen	SCMC18	70	100	14	62	1
59	22	73	1	Cold	Incompetent	Positive	19	6	Alcoholic	20 CHF auf der Strasse finden	SCMC18	56	69	14	62	1
59	23	62	1	Cold	Incompetent	Positive	28	11	Alcoholic	Eine Sternschnuppe sehen	SCMC18	61	78	14	62	1
59	24	9	1	Cold	Incompetent	Positive	50	23	Alcoholic	Beim Sportwetten gewinnen	SCMC18	73	100	14	62	1
59	25	100	1	Cold	Incompetent	Negative	50	26	Alcoholic	Ehe endet in einer bitteren Scheidung	SCMC18	24	0	14	62	1
59	26	15	1	Cold	Incompetent	Negative	31	20	Alcoholic	50 CHF auf der Strasse verlieren	SCMC18	30	19	14	62	1
59	27	70	1	Cold	Incompetent	Negative	21	7	Alcoholic	Starke, kaum aushaltbare Zahnschmerzen bekommen	SCMC18	43	29	14	62	1
59	28	84	1	Cold	Incompetent	Negative	14	18	Alcoholic	Sich eine Verwundung zuziehen, die genÃ¤ht werden muss	SCMC18	32	36	14	62	1
59	29	50	1	Cold	Incompetent	Negative	20	7	Alcoholic	Zeuge des Ausraubens einer Bankfiliale werden	SCMC18	43	30	14	62	1
59	30	74	1	Cold	Incompetent	Negative	27	8	Alcoholic	FÃ¤lschlicherweise fÃ¼r ein ernstes Verbrechen beschuldigt werden	SCMC18	42	23	14	62	1
59	31	68	1	Cold	Incompetent	Negative	9	7	Alcoholic	Von einem Hund gebissen werden	SCMC18	43	41	14	62	1
59	32	45	1	Cold	Incompetent	Negative	6	0	Alcoholic	Bei einem starken Sturm beobachten, wie ein Baum auf ein Haus fÃ¤llt	SCMC18	50	44	14	62	1
60	1	37	3	Cold	Incompetent	Positive	40	24	Alcoholic	Umarmt werden	SCMC19	74	90	32	44	3
60	2	29	3	Cold	Incompetent	Positive	26	18	Alcoholic	Ein Freund gibt zuvor geliehenes Geld zurÃ¼ck	SCMC19	68	76	32	44	3
60	3	33	3	Cold	Incompetent	Positive	21	17	Alcoholic	Verwandte haben, die einen bei einem Familienfest freundlich begrÃ¼ssen	SCMC19	67	71	32	44	3
60	4	38	3	Cold	Incompetent	Positive	34	11	Alcoholic	Ein heisses Bad/Dusche nehmen, an einem kalten Tag	SCMC19	61	84	32	44	3
60	5	60	3	Cold	Incompetent	Positive	22	17	Alcoholic	Einen lustigen Witz hÃ¶ren	SCMC19	67	72	32	44	3
60	6	63	3	Cold	Incompetent	Positive	16	8	Alcoholic	Ein neuer Nachbar kommt sich vorstellen	SCMC19	58	66	32	44	3
60	7	56	3	Cold	Incompetent	Positive	31	17	Alcoholic	Ein Song den man besonders gern hat, im Radio hÃ¶ren	SCMC19	67	81	32	44	3
60	8	57	3	Cold	Incompetent	Positive	28	18	Alcoholic	Einen alten Freund zufÃ¤llig auf der Strasse treffen	SCMC19	68	78	32	44	3
60	9	31	3	Cold	Incompetent	Negative	26	13	Alcoholic	GeschÃ¤ft schliesst gerade, wenn man ankommt	SCMC19	37	24	32	44	3
60	10	80	3	Cold	Incompetent	Negative	7	4	Alcoholic	Gammliges Essen im KÃ¼hlschrank finden	SCMC19	46	43	32	44	3
60	11	73	3	Cold	Incompetent	Negative	2	3	Alcoholic	Eine Ã¶ffentliche Toilette benutzen	SCMC19	47	48	32	44	3
60	12	66	3	Cold	Incompetent	Negative	16	10	Alcoholic	Kalten Kaffee/Tee trinken	SCMC19	40	34	32	44	3
60	13	26	3	Cold	Incompetent	Negative	27	20	Alcoholic	Computer stÃ¼rzt beim Schreiben eines Textes ab	SCMC19	30	23	32	44	3
60	14	39	3	Cold	Incompetent	Negative	7	8	Alcoholic	Ein Nachbar hÃ¶rt zu laut Musik	SCMC19	42	43	32	44	3
60	15	75	3	Cold	Incompetent	Negative	39	16	Alcoholic	Gebrochenes Herz nach Beziehungsende haben	SCMC19	34	11	32	44	3
60	16	36	3	Cold	Incompetent	Negative	7	0	Alcoholic	Von jemandem mit einer anderen Person verwechselt werden	SCMC19	50	43	32	44	3
60	17	21	3	Cold	Incompetent	Positive	-26	-9	Alcoholic	Erfolgreich eine Rede halten	SCMC19	41	24	32	44	3
60	18	63	3	Cold	Incompetent	Positive	30	5	Alcoholic	2 Stunden ein Kind hÃ¼ten und das Kind hat dabei Spass	SCMC19	55	80	32	44	3
60	19	62	3	Cold	Incompetent	Positive	27	21	Alcoholic	Einen Karaoke Contest gewinnen	SCMC19	71	77	32	44	3
60	20	23	3	Cold	Incompetent	Positive	22	17	Alcoholic	Einen Beststeller Ã¼ber das eigene Leben schreiben	SCMC19	67	72	32	44	3
60	21	38	3	Cold	Incompetent	Positive	22	-4	Alcoholic	Ein Auto gewinnen	SCMC19	46	72	32	44	3
60	22	50	3	Cold	Incompetent	Positive	18	6	Alcoholic	20 CHF auf der Strasse finden	SCMC19	56	68	32	44	3
60	23	64	3	Cold	Incompetent	Positive	35	30	Alcoholic	Eine Sternschnuppe sehen	SCMC19	80	85	32	44	3
60	24	58	3	Cold	Incompetent	Positive	42	20	Alcoholic	Beim Sportwetten gewinnen	SCMC19	70	92	32	44	3
60	25	73	3	Cold	Incompetent	Negative	34	23	Alcoholic	Ehe endet in einer bitteren Scheidung	SCMC19	27	16	32	44	3
60	26	68	3	Cold	Incompetent	Negative	43	12	Alcoholic	50 CHF auf der Strasse verlieren	SCMC19	38	7	32	44	3
60	27	80	3	Cold	Incompetent	Negative	30	17	Alcoholic	Starke, kaum aushaltbare Zahnschmerzen bekommen	SCMC19	33	20	32	44	3
60	28	75	3	Cold	Incompetent	Negative	24	39	Alcoholic	Sich eine Verwundung zuziehen, die genÃ¤ht werden muss	SCMC19	11	26	32	44	3
60	29	80	3	Cold	Incompetent	Negative	-11	-11	Alcoholic	Zeuge des Ausraubens einer Bankfiliale werden	SCMC19	61	61	32	44	3
60	30	87	3	Cold	Incompetent	Negative	18	5	Alcoholic	FÃ¤lschlicherweise fÃ¼r ein ernstes Verbrechen beschuldigt werden	SCMC19	45	32	32	44	3
60	31	58	3	Cold	Incompetent	Negative	31	15	Alcoholic	Von einem Hund gebissen werden	SCMC19	35	19	32	44	3
60	32	73	3	Cold	Incompetent	Negative	5	9	Alcoholic	Bei einem starken Sturm beobachten, wie ein Baum auf ein Haus fÃ¤llt	SCMC19	41	45	32	44	3
61	1	50	1	Cold	Incompetent	Positive	41	26	Alcoholic	Umarmt werden	SCMC20	76	91	2	28	1
61	2	18	1	Cold	Incompetent	Positive	24	6	Alcoholic	Ein Freund gibt zuvor geliehenes Geld zurÃ¼ck	SCMC20	56	74	2	28	1
61	3	27	1	Cold	Incompetent	Positive	43	25	Alcoholic	Verwandte haben, die einen bei einem Familienfest freundlich begrÃ¼ssen	SCMC20	75	93	2	28	1
61	4	35	1	Cold	Incompetent	Positive	29	11	Alcoholic	Ein heisses Bad/Dusche nehmen, an einem kalten Tag	SCMC20	61	79	2	28	1
61	5	30	1	Cold	Incompetent	Positive	25	25	Alcoholic	Einen lustigen Witz hÃ¶ren	SCMC20	75	75	2	28	1
61	6	38	1	Cold	Incompetent	Positive	19	8	Alcoholic	Ein neuer Nachbar kommt sich vorstellen	SCMC20	58	69	2	28	1
61	7	78	1	Cold	Incompetent	Positive	49	31	Alcoholic	Ein Song den man besonders gern hat, im Radio hÃ¶ren	SCMC20	81	99	2	28	1
61	8	54	1	Cold	Incompetent	Positive	37	14	Alcoholic	Einen alten Freund zufÃ¤llig auf der Strasse treffen	SCMC20	64	87	2	28	1
61	9	87	1	Cold	Incompetent	Negative	43	14	Alcoholic	GeschÃ¤ft schliesst gerade, wenn man ankommt	SCMC20	36	7	2	28	1
61	10	68	1	Cold	Incompetent	Negative	32	18	Alcoholic	Gammliges Essen im KÃ¼hlschrank finden	SCMC20	32	18	2	28	1
61	11	90	1	Cold	Incompetent	Negative	22	36	Alcoholic	Eine Ã¶ffentliche Toilette benutzen	SCMC20	14	28	2	28	1
61	12	75	1	Cold	Incompetent	Negative	35	18	Alcoholic	Kalten Kaffee/Tee trinken	SCMC20	32	15	2	28	1
61	13	70	1	Cold	Incompetent	Negative	37	12	Alcoholic	Computer stÃ¼rzt beim Schreiben eines Textes ab	SCMC20	38	13	2	28	1
61	14	45	1	Cold	Incompetent	Negative	36	13	Alcoholic	Ein Nachbar hÃ¶rt zu laut Musik	SCMC20	37	14	2	28	1
61	15	85	1	Cold	Incompetent	Negative	34	27	Alcoholic	Gebrochenes Herz nach Beziehungsende haben	SCMC20	23	16	2	28	1
61	16	17	1	Cold	Incompetent	Negative	0	0	Alcoholic	Von jemandem mit einer anderen Person verwechselt werden	SCMC20	50	50	2	28	1
61	17	4	1	Cold	Incompetent	Positive	26	8	Alcoholic	Erfolgreich eine Rede halten	SCMC20	58	76	2	28	1
61	18	22	1	Cold	Incompetent	Positive	28	6	Alcoholic	2 Stunden ein Kind hÃ¼ten und das Kind hat dabei Spass	SCMC20	56	78	2	28	1
61	19	43	1	Cold	Incompetent	Positive	40	30	Alcoholic	Einen Karaoke Contest gewinnen	SCMC20	80	90	2	28	1
61	20	32	1	Cold	Incompetent	Positive	30	22	Alcoholic	Einen Beststeller Ã¼ber das eigene Leben schreiben	SCMC20	72	80	2	28	1
61	21	21	1	Cold	Incompetent	Positive	50	28	Alcoholic	Ein Auto gewinnen	SCMC20	78	100	2	28	1
61	22	28	1	Cold	Incompetent	Positive	37	9	Alcoholic	20 CHF auf der Strasse finden	SCMC20	59	87	2	28	1
61	23	65	1	Cold	Incompetent	Positive	46	31	Alcoholic	Eine Sternschnuppe sehen	SCMC20	81	96	2	28	1
61	24	11	1	Cold	Incompetent	Positive	47	28	Alcoholic	Beim Sportwetten gewinnen	SCMC20	78	97	2	28	1
61	25	30	1	Cold	Incompetent	Negative	37	15	Alcoholic	Ehe endet in einer bitteren Scheidung	SCMC20	35	13	2	28	1
61	26	18	1	Cold	Incompetent	Negative	45	25	Alcoholic	50 CHF auf der Strasse verlieren	SCMC20	25	5	2	28	1
61	27	82	1	Cold	Incompetent	Negative	0	32	Alcoholic	Starke, kaum aushaltbare Zahnschmerzen bekommen	SCMC20	18	50	2	28	1
61	28	69	1	Cold	Incompetent	Negative	31	21	Alcoholic	Sich eine Verwundung zuziehen, die genÃ¤ht werden muss	SCMC20	29	19	2	28	1
61	29	11	1	Cold	Incompetent	Negative	35	29	Alcoholic	Zeuge des Ausraubens einer Bankfiliale werden	SCMC20	21	15	2	28	1
61	30	76	1	Cold	Incompetent	Negative	48	25	Alcoholic	FÃ¤lschlicherweise fÃ¼r ein ernstes Verbrechen beschuldigt werden	SCMC20	25	2	2	28	1
61	31	42	1	Cold	Incompetent	Negative	44	26	Alcoholic	Von einem Hund gebissen werden	SCMC20	24	6	2	28	1
61	32	34	1	Cold	Incompetent	Negative	38	24	Alcoholic	Bei einem starken Sturm beobachten, wie ein Baum auf ein Haus fÃ¤llt	SCMC20	26	12	2	28	1
62	1	41	1	Cold	Incompetent	Positive	27	0	Alcoholic	Umarmt werden	SCMC21	50	77	11	10	1
62	2	50	1	Cold	Incompetent	Positive	24	0	Alcoholic	Ein Freund gibt zuvor geliehenes Geld zurÃ¼ck	SCMC21	50	74	11	10	1
62	3	36	1	Cold	Incompetent	Positive	12	-1	Alcoholic	Verwandte haben, die einen bei einem Familienfest freundlich begrÃ¼ssen	SCMC21	49	62	11	10	1
62	4	50	1	Cold	Incompetent	Positive	8	0	Alcoholic	Ein heisses Bad/Dusche nehmen, an einem kalten Tag	SCMC21	50	58	11	10	1
62	5	85	1	Cold	Incompetent	Positive	6	0	Alcoholic	Einen lustigen Witz hÃ¶ren	SCMC21	50	56	11	10	1
62	6	29	1	Cold	Incompetent	Positive	15	0	Alcoholic	Ein neuer Nachbar kommt sich vorstellen	SCMC21	50	65	11	10	1
62	7	50	1	Cold	Incompetent	Positive	41	0	Alcoholic	Ein Song den man besonders gern hat, im Radio hÃ¶ren	SCMC21	50	91	11	10	1
62	8	50	1	Cold	Incompetent	Positive	18	0	Alcoholic	Einen alten Freund zufÃ¤llig auf der Strasse treffen	SCMC21	50	68	11	10	1
62	9	50	1	Cold	Incompetent	Negative	24	-4	Alcoholic	GeschÃ¤ft schliesst gerade, wenn man ankommt	SCMC21	54	26	11	10	1
62	10	87	1	Cold	Incompetent	Negative	34	10	Alcoholic	Gammliges Essen im KÃ¼hlschrank finden	SCMC21	40	16	11	10	1
62	11	90	1	Cold	Incompetent	Negative	0	2	Alcoholic	Eine Ã¶ffentliche Toilette benutzen	SCMC21	48	50	11	10	1
62	12	23	1	Cold	Incompetent	Negative	17	0	Alcoholic	Kalten Kaffee/Tee trinken	SCMC21	50	33	11	10	1
62	13	29	1	Cold	Incompetent	Negative	13	0	Alcoholic	Computer stÃ¼rzt beim Schreiben eines Textes ab	SCMC21	50	37	11	10	1
62	14	22	1	Cold	Incompetent	Negative	6	0	Alcoholic	Ein Nachbar hÃ¶rt zu laut Musik	SCMC21	50	44	11	10	1
62	15	74	1	Cold	Incompetent	Negative	22	0	Alcoholic	Gebrochenes Herz nach Beziehungsende haben	SCMC21	50	28	11	10	1
62	16	50	1	Cold	Incompetent	Negative	9	0	Alcoholic	Von jemandem mit einer anderen Person verwechselt werden	SCMC21	50	41	11	10	1
62	17	16	1	Cold	Incompetent	Positive	25	0	Alcoholic	Erfolgreich eine Rede halten	SCMC21	50	75	11	10	1
62	18	74	1	Cold	Incompetent	Positive	12	-3	Alcoholic	2 Stunden ein Kind hÃ¼ten und das Kind hat dabei Spass	SCMC21	47	62	11	10	1
62	19	73	1	Cold	Incompetent	Positive	29	8	Alcoholic	Einen Karaoke Contest gewinnen	SCMC21	58	79	11	10	1
62	20	6	1	Cold	Incompetent	Positive	17	-3	Alcoholic	Einen Beststeller Ã¼ber das eigene Leben schreiben	SCMC21	47	67	11	10	1
62	21	50	1	Cold	Incompetent	Positive	42	5	Alcoholic	Ein Auto gewinnen	SCMC21	55	92	11	10	1
62	22	50	1	Cold	Incompetent	Positive	29	0	Alcoholic	20 CHF auf der Strasse finden	SCMC21	50	79	11	10	1
62	23	50	1	Cold	Incompetent	Positive	24	6	Alcoholic	Eine Sternschnuppe sehen	SCMC21	56	74	11	10	1
62	24	50	1	Cold	Incompetent	Positive	41	0	Alcoholic	Beim Sportwetten gewinnen	SCMC21	50	91	11	10	1
62	25	86	1	Cold	Incompetent	Negative	27	9	Alcoholic	Ehe endet in einer bitteren Scheidung	SCMC21	41	23	11	10	1
62	26	78	1	Cold	Incompetent	Negative	31	0	Alcoholic	50 CHF auf der Strasse verlieren	SCMC21	50	19	11	10	1
62	27	82	1	Cold	Incompetent	Negative	50	0	Alcoholic	Starke, kaum aushaltbare Zahnschmerzen bekommen	SCMC21	50	0	11	10	1
62	28	51	1	Cold	Incompetent	Negative	24	0	Alcoholic	Sich eine Verwundung zuziehen, die genÃ¤ht werden muss	SCMC21	50	26	11	10	1
62	29	29	1	Cold	Incompetent	Negative	21	8	Alcoholic	Zeuge des Ausraubens einer Bankfiliale werden	SCMC21	42	29	11	10	1
62	30	80	1	Cold	Incompetent	Negative	47	0	Alcoholic	FÃ¤lschlicherweise fÃ¼r ein ernstes Verbrechen beschuldigt werden	SCMC21	50	3	11	10	1
62	31	50	1	Cold	Incompetent	Negative	31	0	Alcoholic	Von einem Hund gebissen werden	SCMC21	50	19	11	10	1
62	32	50	1	Cold	Incompetent	Negative	40	10	Alcoholic	Bei einem starken Sturm beobachten, wie ein Baum auf ein Haus fÃ¤llt	SCMC21	40	10	11	10	1
63	1	33	1	Cold	Incompetent	Positive	40	2	Alcoholic	Umarmt werden	SCMC22	52	90	1	24	1
63	2	12	1	Cold	Incompetent	Positive	36	3	Alcoholic	Ein Freund gibt zuvor geliehenes Geld zurÃ¼ck	SCMC22	53	86	1	24	1
63	3	13	1	Cold	Incompetent	Positive	36	23	Alcoholic	Verwandte haben, die einen bei einem Familienfest freundlich begrÃ¼ssen	SCMC22	73	86	1	24	1
63	4	12	1	Cold	Incompetent	Positive	40	1	Alcoholic	Ein heisses Bad/Dusche nehmen, an einem kalten Tag	SCMC22	51	90	1	24	1
63	5	54	1	Cold	Incompetent	Positive	42	4	Alcoholic	Einen lustigen Witz hÃ¶ren	SCMC22	54	92	1	24	1
63	6	24	1	Cold	Incompetent	Positive	6	0	Alcoholic	Ein neuer Nachbar kommt sich vorstellen	SCMC22	50	56	1	24	1
63	7	17	1	Cold	Incompetent	Positive	18	3	Alcoholic	Ein Song den man besonders gern hat, im Radio hÃ¶ren	SCMC22	53	68	1	24	1
63	8	60	1	Cold	Incompetent	Positive	33	0	Alcoholic	Einen alten Freund zufÃ¤llig auf der Strasse treffen	SCMC22	50	83	1	24	1
63	9	17	1	Cold	Incompetent	Negative	25	0	Alcoholic	GeschÃ¤ft schliesst gerade, wenn man ankommt	SCMC22	50	25	1	24	1
63	10	89	1	Cold	Incompetent	Negative	8	2	Alcoholic	Gammliges Essen im KÃ¼hlschrank finden	SCMC22	48	42	1	24	1
63	11	61	1	Cold	Incompetent	Negative	-6	0	Alcoholic	Eine Ã¶ffentliche Toilette benutzen	SCMC22	50	56	1	24	1
63	12	54	1	Cold	Incompetent	Negative	1	0	Alcoholic	Kalten Kaffee/Tee trinken	SCMC22	50	49	1	24	1
63	13	3	1	Cold	Incompetent	Negative	44	0	Alcoholic	Computer stÃ¼rzt beim Schreiben eines Textes ab	SCMC22	50	6	1	24	1
63	14	19	1	Cold	Incompetent	Negative	4	0	Alcoholic	Ein Nachbar hÃ¶rt zu laut Musik	SCMC22	50	46	1	24	1
63	15	77	1	Cold	Incompetent	Negative	47	4	Alcoholic	Gebrochenes Herz nach Beziehungsende haben	SCMC22	46	3	1	24	1
[truncated: 9,393 more rows]

## Sheet: Empathy manuscript data n82
Subject_ID	Trial_ID	IOS	Warmth	Competence	Valence	Cognitive empathy	Emotional empathy	Character	SCM_Question	Perceived Competence	Perceived Warmth
1	1	3	Cold	Incompetent	Positive	34	17	Alcoholic	Umarmt werden	0	9
1	2	3	Cold	Incompetent	Positive	33	19	Alcoholic	Ein Freund gibt zuvor geliehenes Geld zurÃ¼ck	0	9
1	3	3	Cold	Incompetent	Positive	-39	-36	Alcoholic	Verwandte haben, die einen bei einem Familienfest freundlich begrÃ¼ssen	0	9
1	4	3	Cold	Incompetent	Positive	32	0	Alcoholic	Ein heisses Bad/Dusche nehmen, an einem kalten Tag	0	9
1	5	3	Cold	Incompetent	Positive	9	-4	Alcoholic	Einen lustigen Witz hÃ¶ren	0	9
1	6	3	Cold	Incompetent	Positive	0	-12	Alcoholic	Ein neuer Nachbar kommt sich vorstellen	0	9
1	7	3	Cold	Incompetent	Positive	24	10	Alcoholic	Ein Song den man besonders gern hat, im Radio hÃ¶ren	0	9
1	8	3	Cold	Incompetent	Positive	-27	-12	Alcoholic	Einen alten Freund zufÃ¤llig auf der Strasse treffen	0	9
1	9	3	Cold	Incompetent	Negative	0	4	Alcoholic	GeschÃ¤ft schliesst gerade, wenn man ankommt	0	9
1	10	3	Cold	Incompetent	Negative	0	10	Alcoholic	Gammliges Essen im KÃ¼hlschrank finden	0	9
1	11	3	Cold	Incompetent	Negative	0	0	Alcoholic	Eine Ã¶ffentliche Toilette benutzen	0	9
1	12	3	Cold	Incompetent	Negative	0	0	Alcoholic	Kalten Kaffee/Tee trinken	0	9
1	13	3	Cold	Incompetent	Negative	25	9	Alcoholic	Computer stÃ¼rzt beim Schreiben eines Textes ab	0	9
1	14	3	Cold	Incompetent	Negative	0	11	Alcoholic	Ein Nachbar hÃ¶rt zu laut Musik	0	9
1	15	3	Cold	Incompetent	Negative	0	32	Alcoholic	Gebrochenes Herz nach Beziehungsende haben	0	9
1	16	3	Cold	Incompetent	Negative	33	8	Alcoholic	Von jemandem mit einer anderen Person verwechselt werden	0	9
1	17	3	Cold	Incompetent	Positive	-37	-32	Alcoholic	Erfolgreich eine Rede halten	0	9
1	18	3	Cold	Incompetent	Positive	33	-14	Alcoholic	2 Stunden ein Kind hÃ¼ten und das Kind hat dabei Spass	0	9
1	19	3	Cold	Incompetent	Positive	26	-8	Alcoholic	Einen Karaoke Contest gewinnen	0	9
1	20	3	Cold	Incompetent	Positive	-44	-32	Alcoholic	Einen Beststeller Ã¼ber das eigene Leben schreiben	0	9
1	21	3	Cold	Incompetent	Positive	33	-7	Alcoholic	Ein Auto gewinnen	0	9
1	22	3	Cold	Incompetent	Positive	35	-11	Alcoholic	20 CHF auf der Strasse finden	0	9
1	23	3	Cold	Incompetent	Positive	4	14	Alcoholic	Eine Sternschnuppe sehen	0	9
1	24	3	Cold	Incompetent	Positive	42	-30	Alcoholic	Beim Sportwetten gewinnen	0	9
1	25	3	Cold	Incompetent	Negative	41	17	Alcoholic	Ehe endet in einer bitteren Scheidung	0	9
1	26	3	Cold	Incompetent	Negative	42	6	Alcoholic	50 CHF auf der Strasse verlieren	0	9
1	27	3	Cold	Incompetent	Negative	13	0	Alcoholic	Starke, kaum aushaltbare Zahnschmerzen bekommen	0	9
1	28	3	Cold	Incompetent	Negative	23	17	Alcoholic	Sich eine Verwundung zuziehen, die genÃ¤ht werden muss	0	9
1	29	3	Cold	Incompetent	Negative	37	12	Alcoholic	Zeuge des Ausraubens einer Bankfiliale werden	0	9
1	30	3	Cold	Incompetent	Negative	25	10	Alcoholic	FÃ¤lschlicherweise fÃ¼r ein ernstes Verbrechen beschuldigt werden	0	9
1	31	3	Cold	Incompetent	Negative	32	16	Alcoholic	Von einem Hund gebissen werden	0	9
1	32	3	Cold	Incompetent	Negative	23	11	Alcoholic	Bei einem starken Sturm beobachten, wie ein Baum auf ein Haus fÃ¤llt	0	9
2	1	1	Cold	Incompetent	Positive	27	18	Alcoholic	Umarmt werden	50	25
2	2	1	Cold	Incompetent	Positive	-10	8	Alcoholic	Ein Freund gibt zuvor geliehenes Geld zurÃ¼ck	50	25
2	3	1	Cold	Incompetent	Positive	-25	-18	Alcoholic	Verwandte haben, die einen bei einem Familienfest freundlich begrÃ¼ssen	50	25
2	4	1	Cold	Incompetent	Positive	0	0	Alcoholic	Ein heisses Bad/Dusche nehmen, an einem kalten Tag	50	25
2	5	1	Cold	Incompetent	Positive	0	0	Alcoholic	Einen lustigen Witz hÃ¶ren	50	25
2	6	1	Cold	Incompetent	Positive	31	19	Alcoholic	Ein neuer Nachbar kommt sich vorstellen	50	25
2	7	1	Cold	Incompetent	Positive	6	7	Alcoholic	Ein Song den man besonders gern hat, im Radio hÃ¶ren	50	25
2	8	1	Cold	Incompetent	Positive	0	0	Alcoholic	Einen alten Freund zufÃ¤llig auf der Strasse treffen	50	25
2	9	1	Cold	Incompetent	Negative	2	3	Alcoholic	GeschÃ¤ft schliesst gerade, wenn man ankommt	50	25
2	10	1	Cold	Incompetent	Negative	20	15	Alcoholic	Gammliges Essen im KÃ¼hlschrank finden	50	25
2	11	1	Cold	Incompetent	Negative	1	2	Alcoholic	Eine Ã¶ffentliche Toilette benutzen	50	25
2	12	1	Cold	Incompetent	Negative	0	0	Alcoholic	Kalten Kaffee/Tee trinken	50	25
2	13	1	Cold	Incompetent	Negative	2	15	Alcoholic	Computer stÃ¼rzt beim Schreiben eines Textes ab	50	25
2	14	1	Cold	Incompetent	Negative	0	0	Alcoholic	Ein Nachbar hÃ¶rt zu laut Musik	50	25
2	15	1	Cold	Incompetent	Negative	1	3	Alcoholic	Gebrochenes Herz nach Beziehungsende haben	50	25
2	16	1	Cold	Incompetent	Negative	1	1	Alcoholic	Von jemandem mit einer anderen Person verwechselt werden	50	25
2	17	1	Cold	Incompetent	Positive	-3	-5	Alcoholic	Erfolgreich eine Rede halten	50	25
2	18	1	Cold	Incompetent	Positive	-36	-40	Alcoholic	2 Stunden ein Kind hÃ¼ten und das Kind hat dabei Spass	50	25
2	19	1	Cold	Incompetent	Positive	0	-13	Alcoholic	Einen Karaoke Contest gewinnen	50	25
2	20	1	Cold	Incompetent	Positive	0	12	Alcoholic	Einen Beststeller Ã¼ber das eigene Leben schreiben	50	25
2	21	1	Cold	Incompetent	Positive	0	0	Alcoholic	Ein Auto gewinnen	50	25
2	22	1	Cold	Incompetent	Positive	0	0	Alcoholic	20 CHF auf der Strasse finden	50	25
2	23	1	Cold	Incompetent	Positive	2	3	Alcoholic	Eine Sternschnuppe sehen	50	25
2	24	1	Cold	Incompetent	Positive	0	-17	Alcoholic	Beim Sportwetten gewinnen	50	25
2	25	1	Cold	Incompetent	Negative	31	19	Alcoholic	Ehe endet in einer bitteren Scheidung	50	25
2	26	1	Cold	Incompetent	Negative	0	0	Alcoholic	50 CHF auf der Strasse verlieren	50	25
2	27	1	Cold	Incompetent	Negative	6	10	Alcoholic	Starke, kaum aushaltbare Zahnschmerzen bekommen	50	25
2	28	1	Cold	Incompetent	Negative	11	14	Alcoholic	Sich eine Verwundung zuziehen, die genÃ¤ht werden muss	50	25
2	29	1	Cold	Incompetent	Negative	0	0	Alcoholic	Zeuge des Ausraubens einer Bankfiliale werden	50	25
2	30	1	Cold	Incompetent	Negative	10	10	Alcoholic	FÃ¤lschlicherweise fÃ¼r ein ernstes Verbrechen beschuldigt werden	50	25
2	31	1	Cold	Incompetent	Negative	13	10	Alcoholic	Von einem Hund gebissen werden	50	25
2	32	1	Cold	Incompetent	Negative	0	1	Alcoholic	Bei einem starken Sturm beobachten, wie ein Baum auf ein Haus fÃ¤llt	50	25
3	1	1	Cold	Incompetent	Positive	50	50	Alcoholic	Umarmt werden	0	10
3	2	1	Cold	Incompetent	Positive	49	27	Alcoholic	Ein Freund gibt zuvor geliehenes Geld zurÃ¼ck	0	10
3	3	1	Cold	Incompetent	Positive	29	50	Alcoholic	Verwandte haben, die einen bei einem Familienfest freundlich begrÃ¼ssen	0	10
3	4	1	Cold	Incompetent	Positive	50	38	Alcoholic	Ein heisses Bad/Dusche nehmen, an einem kalten Tag	0	10
3	5	1	Cold	Incompetent	Positive	41	39	Alcoholic	Einen lustigen Witz hÃ¶ren	0	10
3	6	1	Cold	Incompetent	Positive	-3	-23	Alcoholic	Ein neuer Nachbar kommt sich vorstellen	0	10
3	7	1	Cold	Incompetent	Positive	40	26	Alcoholic	Ein Song den man besonders gern hat, im Radio hÃ¶ren	0	10
3	8	1	Cold	Incompetent	Positive	5	4	Alcoholic	Einen alten Freund zufÃ¤llig auf der Strasse treffen	0	10
3	9	1	Cold	Incompetent	Negative	27	9	Alcoholic	GeschÃ¤ft schliesst gerade, wenn man ankommt	0	10
3	10	1	Cold	Incompetent	Negative	0	0	Alcoholic	Gammliges Essen im KÃ¼hlschrank finden	0	10
3	11	1	Cold	Incompetent	Negative	0	0	Alcoholic	Eine Ã¶ffentliche Toilette benutzen	0	10
3	12	1	Cold	Incompetent	Negative	0	0	Alcoholic	Kalten Kaffee/Tee trinken	0	10
3	13	1	Cold	Incompetent	Negative	41	7	Alcoholic	Computer stÃ¼rzt beim Schreiben eines Textes ab	0	10
3	14	1	Cold	Incompetent	Negative	10	2	Alcoholic	Ein Nachbar hÃ¶rt zu laut Musik	0	10
3	15	1	Cold	Incompetent	Negative	44	50	Alcoholic	Gebrochenes Herz nach Beziehungsende haben	0	10
3	16	1	Cold	Incompetent	Negative	6	0	Alcoholic	Von jemandem mit einer anderen Person verwechselt werden	0	10
3	17	1	Cold	Incompetent	Positive	-6	-39	Alcoholic	Erfolgreich eine Rede halten	0	10
3	18	1	Cold	Incompetent	Positive	5	-33	Alcoholic	2 Stunden ein Kind hÃ¼ten und das Kind hat dabei Spass	0	10
3	19	1	Cold	Incompetent	Positive	28	-25	Alcoholic	Einen Karaoke Contest gewinnen	0	10
3	20	1	Cold	Incompetent	Positive	-12	-50	Alcoholic	Einen Beststeller Ã¼ber das eigene Leben schreiben	0	10
3	21	1	Cold	Incompetent	Positive	50	26	Alcoholic	Ein Auto gewinnen	0	10
3	22	1	Cold	Incompetent	Positive	50	11	Alcoholic	20 CHF auf der Strasse finden	0	10
3	23	1	Cold	Incompetent	Positive	33	28	Alcoholic	Eine Sternschnuppe sehen	0	10
3	24	1	Cold	Incompetent	Positive	46	14	Alcoholic	Beim Sportwetten gewinnen	0	10
3	25	1	Cold	Incompetent	Negative	35	18	Alcoholic	Ehe endet in einer bitteren Scheidung	0	10
3	26	1	Cold	Incompetent	Negative	50	46	Alcoholic	50 CHF auf der Strasse verlieren	0	10
3	27	1	Cold	Incompetent	Negative	50	34	Alcoholic	Starke, kaum aushaltbare Zahnschmerzen bekommen	0	10
3	28	1	Cold	Incompetent	Negative	39	14	Alcoholic	Sich eine Verwundung zuziehen, die genÃ¤ht werden muss	0	10
3	29	1	Cold	Incompetent	Negative	32	25	Alcoholic	Zeuge des Ausraubens einer Bankfiliale werden	0	10
3	30	1	Cold	Incompetent	Negative	49	50	Alcoholic	FÃ¤lschlicherweise fÃ¼r ein ernstes Verbrechen beschuldigt werden	0	10
3	31	1	Cold	Incompetent	Negative	42	44	Alcoholic	Von einem Hund gebissen werden	0	10
3	32	1	Cold	Incompetent	Negative	0	0	Alcoholic	Bei einem starken Sturm beobachten, wie ein Baum auf ein Haus fÃ¤llt	0	10
4	1	1	Cold	Incompetent	Positive	9	2	Alcoholic	Umarmt werden	47	51
4	2	1	Cold	Incompetent	Positive	9	2	Alcoholic	Ein Freund gibt zuvor geliehenes Geld zurÃ¼ck	47	51
4	3	1	Cold	Incompetent	Positive	3	0	Alcoholic	Verwandte haben, die einen bei einem Familienfest freundlich begrÃ¼ssen	47	51
4	4	1	Cold	Incompetent	Positive	4	0	Alcoholic	Ein heisses Bad/Dusche nehmen, an einem kalten Tag	47	51
4	5	1	Cold	Incompetent	Positive	7	0	Alcoholic	Einen lustigen Witz hÃ¶ren	47	51
4	6	1	Cold	Incompetent	Positive	0	0	Alcoholic	Ein neuer Nachbar kommt sich vorstellen	47	51
4	7	1	Cold	Incompetent	Positive	18	7	Alcoholic	Ein Song den man besonders gern hat, im Radio hÃ¶ren	47	51
4	8	1	Cold	Incompetent	Positive	9	2	Alcoholic	Einen alten Freund zufÃ¤llig auf der Strasse treffen	47	51
4	9	1	Cold	Incompetent	Negative	6	0	Alcoholic	GeschÃ¤ft schliesst gerade, wenn man ankommt	47	51
4	10	1	Cold	Incompetent	Negative	3	2	Alcoholic	Gammliges Essen im KÃ¼hlschrank finden	47	51
4	11	1	Cold	Incompetent	Negative	2	0	Alcoholic	Eine Ã¶ffentliche Toilette benutzen	47	51
4	12	1	Cold	Incompetent	Negative	2	0	Alcoholic	Kalten Kaffee/Tee trinken	47	51
4	13	1	Cold	Incompetent	Negative	10	2	Alcoholic	Computer stÃ¼rzt beim Schreiben eines Textes ab	47	51
4	14	1	Cold	Incompetent	Negative	9	3	Alcoholic	Ein Nachbar hÃ¶rt zu laut Musik	47	51
4	15	1	Cold	Incompetent	Negative	30	10	Alcoholic	Gebrochenes Herz nach Beziehungsende haben	47	51
4	16	1	Cold	Incompetent	Negative	0	0	Alcoholic	Von jemandem mit einer anderen Person verwechselt werden	47	51
4	17	1	Cold	Incompetent	Positive	36	5	Alcoholic	Erfolgreich eine Rede halten	47	51
4	18	1	Cold	Incompetent	Positive	25	4	Alcoholic	2 Stunden ein Kind hÃ¼ten und das Kind hat dabei Spass	47	51
4	19	1	Cold	Incompetent	Positive	22	11	Alcoholic	Einen Karaoke Contest gewinnen	47	51
4	20	1	Cold	Incompetent	Positive	17	0	Alcoholic	Einen Beststeller Ã¼ber das eigene Leben schreiben	47	51
4	21	1	Cold	Incompetent	Positive	38	2	Alcoholic	Ein Auto gewinnen	47	51
4	22	1	Cold	Incompetent	Positive	25	0	Alcoholic	20 CHF auf der Strasse finden	47	51
4	23	1	Cold	Incompetent	Positive	5	0	Alcoholic	Eine Sternschnuppe sehen	47	51
4	24	1	Cold	Incompetent	Positive	14	0	Alcoholic	Beim Sportwetten gewinnen	47	51
4	25	1	Cold	Incompetent	Negative	32	3	Alcoholic	Ehe endet in einer bitteren Scheidung	47	51
4	26	1	Cold	Incompetent	Negative	19	4	Alcoholic	50 CHF auf der Strasse verlieren	47	51
4	27	1	Cold	Incompetent	Negative	17	3	Alcoholic	Starke, kaum aushaltbare Zahnschmerzen bekommen	47	51
4	28	1	Cold	Incompetent	Negative	18	4	Alcoholic	Sich eine Verwundung zuziehen, die genÃ¤ht werden muss	47	51
4	29	1	Cold	Incompetent	Negative	18	7	Alcoholic	Zeuge des Ausraubens einer Bankfiliale werden	47	51
4	30	1	Cold	Incompetent	Negative	40	16	Alcoholic	FÃ¤lschlicherweise fÃ¼r ein ernstes Verbrechen beschuldigt werden	47	51
4	31	1	Cold	Incompetent	Negative	47	8	Alcoholic	Von einem Hund gebissen werden	47	51
4	32	1	Cold	Incompetent	Negative	12	5	Alcoholic	Bei einem starken Sturm beobachten, wie ein Baum auf ein Haus fÃ¤llt	47	51
5	1	1	Cold	Incompetent	Positive	43	42	Alcoholic	Umarmt werden	14	13
5	2	1	Cold	Incompetent	Positive	33	4	Alcoholic	Ein Freund gibt zuvor geliehenes Geld zurÃ¼ck	14	13
5	3	1	Cold	Incompetent	Positive	47	49	Alcoholic	Verwandte haben, die einen bei einem Familienfest freundlich begrÃ¼ssen	14	13
5	4	1	Cold	Incompetent	Positive	50	50	Alcoholic	Ein heisses Bad/Dusche nehmen, an einem kalten Tag	14	13
5	5	1	Cold	Incompetent	Positive	19	29	Alcoholic	Einen lustigen Witz hÃ¶ren	14	13
5	6	1	Cold	Incompetent	Positive	-19	-28	Alcoholic	Ein neuer Nachbar kommt sich vorstellen	14	13
5	7	1	Cold	Incompetent	Positive	23	21	Alcoholic	Ein Song den man besonders gern hat, im Radio hÃ¶ren	14	13
5	8	1	Cold	Incompetent	Positive	5	13	Alcoholic	Einen alten Freund zufÃ¤llig auf der Strasse treffen	14	13
5	9	1	Cold	Incompetent	Negative	47	3	Alcoholic	GeschÃ¤ft schliesst gerade, wenn man ankommt	14	13
5	10	1	Cold	Incompetent	Negative	46	5	Alcoholic	Gammliges Essen im KÃ¼hlschrank finden	14	13
5	11	1	Cold	Incompetent	Negative	0	0	Alcoholic	Eine Ã¶ffentliche Toilette benutzen	14	13
5	12	1	Cold	Incompetent	Negative	0	0	Alcoholic	Kalten Kaffee/Tee trinken	14	13
5	13	1	Cold	Incompetent	Negative	50	49	Alcoholic	Computer stÃ¼rzt beim Schreiben eines Textes ab	14	13
5	14	1	Cold	Incompetent	Negative	6	0	Alcoholic	Ein Nachbar hÃ¶rt zu laut Musik	14	13
5	15	1	Cold	Incompetent	Negative	50	17	Alcoholic	Gebrochenes Herz nach Beziehungsende haben	14	13
5	16	1	Cold	Incompetent	Negative	0	0	Alcoholic	Von jemandem mit einer anderen Person verwechselt werden	14	13
5	17	1	Cold	Incompetent	Positive	34	18	Alcoholic	Erfolgreich eine Rede halten	14	13
5	18	1	Cold	Incompetent	Positive	0	-8	Alcoholic	2 Stunden ein Kind hÃ¼ten und das Kind hat dabei Spass	14	13
5	19	1	Cold	Incompetent	Positive	46	10	Alcoholic	Einen Karaoke Contest gewinnen	14	13
5	20	1	Cold	Incompetent	Positive	20	0	Alcoholic	Einen Beststeller Ã¼ber das eigene Leben schreiben	14	13
5	21	1	Cold	Incompetent	Positive	47	0	Alcoholic	Ein Auto gewinnen	14	13
5	22	1	Cold	Incompetent	Positive	50	0	Alcoholic	20 CHF auf der Strasse finden	14	13
5	23	1	Cold	Incompetent	Positive	7	43	Alcoholic	Eine Sternschnuppe sehen	14	13
5	24	1	Cold	Incompetent	Positive	50	5	Alcoholic	Beim Sportwetten gewinnen	14	13
5	25	1	Cold	Incompetent	Negative	49	12	Alcoholic	Ehe endet in einer bitteren Scheidung	14	13
5	26	1	Cold	Incompetent	Negative	40	16	Alcoholic	50 CHF auf der Strasse verlieren	14	13
5	27	1	Cold	Incompetent	Negative	48	16	Alcoholic	Starke, kaum aushaltbare Zahnschmerzen bekommen	14	13
5	28	1	Cold	Incompetent	Negative	50	40	Alcoholic	Sich eine Verwundung zuziehen, die genÃ¤ht werden muss	14	13
5	29	1	Cold	Incompetent	Negative	35	0	Alcoholic	Zeuge des Ausraubens einer Bankfiliale werden	14	13
5	30	1	Cold	Incompetent	Negative	50	6	Alcoholic	FÃ¤lschlicherweise fÃ¼r ein ernstes Verbrechen beschuldigt werden	14	13
5	31	1	Cold	Incompetent	Negative	47	23	Alcoholic	Von einem Hund gebissen werden	14	13
5	32	1	Cold	Incompetent	Negative	20	6	Alcoholic	Bei einem starken Sturm beobachten, wie ein Baum auf ein Haus fÃ¤llt	14	13
6	1	1	Cold	Incompetent	Positive	22	49	Alcoholic	Umarmt werden	21	41
6	2	1	Cold	Incompetent	Positive	10	41	Alcoholic	Ein Freund gibt zuvor geliehenes Geld zurÃ¼ck	21	41
6	3	1	Cold	Incompetent	Positive	4	43	Alcoholic	Verwandte haben, die einen bei einem Familienfest freundlich begrÃ¼ssen	21	41
6	4	1	Cold	Incompetent	Positive	32	45	Alcoholic	Ein heisses Bad/Dusche nehmen, an einem kalten Tag	21	41
6	5	1	Cold	Incompetent	Positive	21	21	Alcoholic	Einen lustigen Witz hÃ¶ren	21	41
6	6	1	Cold	Incompetent	Positive	17	36	Alcoholic	Ein neuer Nachbar kommt sich vorstellen	21	41
6	7	1	Cold	Incompetent	Positive	6	44	Alcoholic	Ein Song den man besonders gern hat, im Radio hÃ¶ren	21	41
6	8	1	Cold	Incompetent	Positive	13	41	Alcoholic	Einen alten Freund zufÃ¤llig auf der Strasse treffen	21	41
6	9	1	Cold	Incompetent	Negative	50	11	Alcoholic	GeschÃ¤ft schliesst gerade, wenn man ankommt	21	41
6	10	1	Cold	Incompetent	Negative	27	31	Alcoholic	Gammliges Essen im KÃ¼hlschrank finden	21	41
6	11	1	Cold	Incompetent	Negative	-26	0	Alcoholic	Eine Ã¶ffentliche Toilette benutzen	21	41
6	12	1	Cold	Incompetent	Negative	0	0	Alcoholic	Kalten Kaffee/Tee trinken	21	41
6	13	1	Cold	Incompetent	Negative	9	21	Alcoholic	Computer stÃ¼rzt beim Schreiben eines Textes ab	21	41
6	14	1	Cold	Incompetent	Negative	7	0	Alcoholic	Ein Nachbar hÃ¶rt zu laut Musik	21	41
6	15	1	Cold	Incompetent	Negative	10	33	Alcoholic	Gebrochenes Herz nach Beziehungsende haben	21	41
6	16	1	Cold	Incompetent	Negative	0	0	Alcoholic	Von jemandem mit einer anderen Person verwechselt werden	21	41
6	17	1	Cold	Incompetent	Positive	17	36	Alcoholic	Erfolgreich eine Rede halten	21	41
6	18	1	Cold	Incompetent	Positive	50	31	Alcoholic	2 Stunden ein Kind hÃ¼ten und das Kind hat dabei Spass	21	41
6	19	1	Cold	Incompetent	Positive	6	6	Alcoholic	Einen Karaoke Contest gewinnen	21	41
6	20	1	Cold	Incompetent	Positive	0	23	Alcoholic	Einen Beststeller Ã¼ber das eigene Leben schreiben	21	41
6	21	1	Cold	Incompetent	Positive	50	2	Alcoholic	Ein Auto gewinnen	21	41
6	22	1	Cold	Incompetent	Positive	21	27	Alcoholic	20 CHF auf der Strasse finden	21	41
6	23	1	Cold	Incompetent	Positive	0	50	Alcoholic	Eine Sternschnuppe sehen	21	41
6	24	1	Cold	Incompetent	Positive	41	6	Alcoholic	Beim Sportwetten gewinnen	21	41
6	25	1	Cold	Incompetent	Negative	3	10	Alcoholic	Ehe endet in einer bitteren Scheidung	21	41
6	26	1	Cold	Incompetent	Negative	50	50	Alcoholic	50 CHF auf der Strasse verlieren	21	41
6	27	1	Cold	Incompetent	Negative	49	41	Alcoholic	Starke, kaum aushaltbare Zahnschmerzen bekommen	21	41
6	28	1	Cold	Incompetent	Negative	4	17	Alcoholic	Sich eine Verwundung zuziehen, die genÃ¤ht werden muss	21	41
6	29	1	Cold	Incompetent	Negative	0	0	Alcoholic	Zeuge des Ausraubens einer Bankfiliale werden	21	41
6	30	1	Cold	Incompetent	Negative	22	50	Alcoholic	FÃ¤lschlicherweise fÃ¼r ein ernstes Verbrechen beschuldigt werden	21	41
6	31	1	Cold	Incompetent	Negative	19	22	Alcoholic	Von einem Hund gebissen werden	21	41
6	32	1	Cold	Incompetent	Negative	7	0	Alcoholic	Bei einem starken Sturm beobachten, wie ein Baum auf ein Haus fÃ¤llt	21	41
7	1	3	Cold	Incompetent	Positive	43	2	Alcoholic	Umarmt werden	2	35
7	2	3	Cold	Incompetent	Positive	44	3	Alcoholic	Ein Freund gibt zuvor geliehenes Geld zurÃ¼ck	2	35
7	3	3	Cold	Incompetent	Positive	33	21	Alcoholic	Verwandte haben, die einen bei einem Familienfest freundlich begrÃ¼ssen	2	35
7	4	3	Cold	Incompetent	Positive	46	14	Alcoholic	Ein heisses Bad/Dusche nehmen, an einem kalten Tag	2	35
7	5	3	Cold	Incompetent	Positive	31	5	Alcoholic	Einen lustigen Witz hÃ¶ren	2	35
7	6	3	Cold	Incompetent	Positive	5	3	Alcoholic	Ein neuer Nachbar kommt sich vorstellen	2	35
7	7	3	Cold	Incompetent	Positive	12	3	Alcoholic	Ein Song den man besonders gern hat, im Radio hÃ¶ren	2	35
7	8	3	Cold	Incompetent	Positive	28	3	Alcoholic	Einen alten Freund zufÃ¤llig auf der Strasse treffen	2	35
7	9	3	Cold	Incompetent	Negative	15	0	Alcoholic	GeschÃ¤ft schliesst gerade, wenn man ankommt	2	35
7	10	3	Cold	Incompetent	Negative	30	4	Alcoholic	Gammliges Essen im KÃ¼hlschrank finden	2	35
7	11	3	Cold	Incompetent	Negative	6	0	Alcoholic	Eine Ã¶ffentliche Toilette benutzen	2	35
7	12	3	Cold	Incompetent	Negative	20	3	Alcoholic	Kalten Kaffee/Tee trinken	2	35
7	13	3	Cold	Incompetent	Negative	16	3	Alcoholic	Computer stÃ¼rzt beim Schreiben eines Textes ab	2	35
7	14	3	Cold	Incompetent	Negative	10	0	Alcoholic	Ein Nachbar hÃ¶rt zu laut Musik	2	35
7	15	3	Cold	Incompetent	Negative	34	4	Alcoholic	Gebrochenes Herz nach Beziehungsende haben	2	35
7	16	3	Cold	Incompetent	Negative	11	0	Alcoholic	Von jemandem mit einer anderen Person verwechselt werden	2	35
7	17	3	Cold	Incompetent	Positive	29	5	Alcoholic	Erfolgreich eine Rede halten	2	35
7	18	3	Cold	Incompetent	Positive	10	-8	Alcoholic	2 Stunden ein Kind hÃ¼ten und das Kind hat dabei Spass	2	35
7	19	3	Cold	Incompetent	Positive	28	3	Alcoholic	Einen Karaoke Contest gewinnen	2	35
7	20	3	Cold	Incompetent	Positive	41	3	Alcoholic	Einen Beststeller Ã¼ber das eigene Leben schreiben	2	35
7	21	3	Cold	Incompetent	Positive	50	2	Alcoholic	Ein Auto gewinnen	2	35
7	22	3	Cold	Incompetent	Positive	47	0	Alcoholic	20 CHF auf der Strasse finden	2	35
7	23	3	Cold	Incompetent	Positive	9	3	Alcoholic	Eine Sternschnuppe sehen	2	35
7	24	3	Cold	Incompetent	Positive	44	-4	Alcoholic	Beim Sportwetten gewinnen	2	35
7	25	3	Cold	Incompetent	Negative	39	4	Alcoholic	Ehe endet in einer bitteren Scheidung	2	35
7	26	3	Cold	Incompetent	Negative	50	21	Alcoholic	50 CHF auf der Strasse verlieren	2	35
7	27	3	Cold	Incompetent	Negative	47	9	Alcoholic	Starke, kaum aushaltbare Zahnschmerzen bekommen	2	35
7	28	3	Cold	Incompetent	Negative	26	15	Alcoholic	Sich eine Verwundung zuziehen, die genÃ¤ht werden muss	2	35
7	29	3	Cold	Incompetent	Negative	28	4	Alcoholic	Zeuge des Ausraubens einer Bankfiliale werden	2	35
7	30	3	Cold	Incompetent	Negative	39	15	Alcoholic	FÃ¤lschlicherweise fÃ¼r ein ernstes Verbrechen beschuldigt werden	2	35
7	31	3	Cold	Incompetent	Negative	50	5	Alcoholic	Von einem Hund gebissen werden	2	35
7	32	3	Cold	Incompetent	Negative	8	2	Alcoholic	Bei einem starken Sturm beobachten, wie ein Baum auf ein Haus fÃ¤llt	2	35
9	1	1	Cold	Incompetent	Positive	30	9	Alcoholic	Umarmt werden	8	5
9	2	1	Cold	Incompetent	Positive	21	5	Alcoholic	Ein Freund gibt zuvor geliehenes Geld zurÃ¼ck	8	5
9	3	1	Cold	Incompetent	Positive	9	10	Alcoholic	Verwandte haben, die einen bei einem Familienfest freundlich begrÃ¼ssen	8	5
9	4	1	Cold	Incompetent	Positive	35	16	Alcoholic	Ein heisses Bad/Dusche nehmen, an einem kalten Tag	8	5
9	5	1	Cold	Incompetent	Positive	26	9	Alcoholic	Einen lustigen Witz hÃ¶ren	8	5
9	6	1	Cold	Incompetent	Positive	39	27	Alcoholic	Ein neuer Nachbar kommt sich vorstellen	8	5
9	7	1	Cold	Incompetent	Positive	41	22	Alcoholic	Ein Song den man besonders gern hat, im Radio hÃ¶ren	8	5
9	8	1	Cold	Incompetent	Positive	17	6	Alcoholic	Einen alten Freund zufÃ¤llig auf der Strasse treffen	8	5
9	9	1	Cold	Incompetent	Negative	19	4	Alcoholic	GeschÃ¤ft schliesst gerade, wenn man ankommt	8	5
9	10	1	Cold	Incompetent	Negative	11	0	Alcoholic	Gammliges Essen im KÃ¼hlschrank finden	8	5
9	11	1	Cold	Incompetent	Negative	0	0	Alcoholic	Eine Ã¶ffentliche Toilette benutzen	8	5
9	12	1	Cold	Incompetent	Negative	13	0	Alcoholic	Kalten Kaffee/Tee trinken	8	5
9	13	1	Cold	Incompetent	Negative	35	17	Alcoholic	Computer stÃ¼rzt beim Schreiben eines Textes ab	8	5
9	14	1	Cold	Incompetent	Negative	16	1	Alcoholic	Ein Nachbar hÃ¶rt zu laut Musik	8	5
9	15	1	Cold	Incompetent	Negative	33	7	Alcoholic	Gebrochenes Herz nach Beziehungsende haben	8	5
9	16	1	Cold	Incompetent	Negative	31	7	Alcoholic	Von jemandem mit einer anderen Person verwechselt werden	8	5
9	17	1	Cold	Incompetent	Positive	22	2	Alcoholic	Erfolgreich eine Rede halten	8	5
9	18	1	Cold	Incompetent	Positive	27	11	Alcoholic	2 Stunden ein Kind hÃ¼ten und das Kind hat dabei Spass	8	5
9	19	1	Cold	Incompetent	Positive	36	16	Alcoholic	Einen Karaoke Contest gewinnen	8	5
9	20	1	Cold	Incompetent	Positive	12	4	Alcoholic	Einen Beststeller Ã¼ber das eigene Leben schreiben	8	5
9	21	1	Cold	Incompetent	Positive	50	3	Alcoholic	Ein Auto gewinnen	8	5
9	22	1	Cold	Incompetent	Positive	48	5	Alcoholic	20 CHF auf der Strasse finden	8	5
9	23	1	Cold	Incompetent	Positive	21	16	Alcoholic	Eine Sternschnuppe sehen	8	5
9	24	1	Cold	Incompetent	Positive	38	5	Alcoholic	Beim Sportwetten gewinnen	8	5
9	25	1	Cold	Incompetent	Negative	36	5	Alcoholic	Ehe endet in einer bitteren Scheidung	8	5
9	26	1	Cold	Incompetent	Negative	19	2	Alcoholic	50 CHF auf der Strasse verlieren	8	5
9	27	1	Cold	Incompetent	Negative	33	11	Alcoholic	Starke, kaum aushaltbare Zahnschmerzen bekommen	8	5
9	28	1	Cold	Incompetent	Negative	20	13	Alcoholic	Sich eine Verwundung zuziehen, die genÃ¤ht werden muss	8	5
9	29	1	Cold	Incompetent	Negative	22	18	Alcoholic	Zeuge des Ausraubens einer Bankfiliale werden	8	5
9	30	1	Cold	Incompetent	Negative	39	17	Alcoholic	FÃ¤lschlicherweise fÃ¼r ein ernstes Verbrechen beschuldigt werden	8	5
9	31	1	Cold	Incompetent	Negative	30	16	Alcoholic	Von einem Hund gebissen werden	8	5
9	32	1	Cold	Incompetent	Negative	4	15	Alcoholic	Bei einem starken Sturm beobachten, wie ein Baum auf ein Haus fÃ¤llt	8	5
11	1	1	Cold	Incompetent	Positive	39	17	Alcoholic	Umarmt werden	19	61
11	2	1	Cold	Incompetent	Positive	9	0	Alcoholic	Ein Freund gibt zuvor geliehenes Geld zurÃ¼ck	19	61
11	3	1	Cold	Incompetent	Positive	29	21	Alcoholic	Verwandte haben, die einen bei einem Familienfest freundlich begrÃ¼ssen	19	61
11	4	1	Cold	Incompetent	Positive	32	16	Alcoholic	Ein heisses Bad/Dusche nehmen, an einem kalten Tag	19	61
11	5	1	Cold	Incompetent	Positive	46	29	Alcoholic	Einen lustigen Witz hÃ¶ren	19	61
11	6	1	Cold	Incompetent	Positive	3	11	Alcoholic	Ein neuer Nachbar kommt sich vorstellen	19	61
11	7	1	Cold	Incompetent	Positive	41	20	Alcoholic	Ein Song den man besonders gern hat, im Radio hÃ¶ren	19	61
11	8	1	Cold	Incompetent	Positive	30	14	Alcoholic	Einen alten Freund zufÃ¤llig auf der Strasse treffen	19	61
11	9	1	Cold	Incompetent	Negative	50	18	Alcoholic	GeschÃ¤ft schliesst gerade, wenn man ankommt	19	61
11	10	1	Cold	Incompetent	Negative	27	16	Alcoholic	Gammliges Essen im KÃ¼hlschrank finden	19	61
11	11	1	Cold	Incompetent	Negative	0	2	Alcoholic	Eine Ã¶ffentliche Toilette benutzen	19	61
11	12	1	Cold	Incompetent	Negative	15	8	Alcoholic	Kalten Kaffee/Tee trinken	19	61
11	13	1	Cold	Incompetent	Negative	18	13	Alcoholic	Computer stÃ¼rzt beim Schreiben eines Textes ab	19	61
11	14	1	Cold	Incompetent	Negative	21	11	Alcoholic	Ein Nachbar hÃ¶rt zu laut Musik	19	61
11	15	1	Cold	Incompetent	Negative	43	4	Alcoholic	Gebrochenes Herz nach Beziehungsende haben	19	61
11	16	1	Cold	Incompetent	Negative	7	0	Alcoholic	Von jemandem mit einer anderen Person verwechselt werden	19	61
11	17	1	Cold	Incompetent	Positive	-20	-7	Alcoholic	Erfolgreich eine Rede halten	19	61
11	18	1	Cold	Incompetent	Positive	10	4	Alcoholic	2 Stunden ein Kind hÃ¼ten und das Kind hat dabei Spass	19	61
11	19	1	Cold	Incompetent	Positive	10	3	Alcoholic	Einen Karaoke Contest gewinnen	19	61
11	20	1	Cold	Incompetent	Positive	16	3	Alcoholic	Einen Beststeller Ã¼ber das eigene Leben schreiben	19	61
11	21	1	Cold	Incompetent	Positive	46	22	Alcoholic	Ein Auto gewinnen	19	61
11	22	1	Cold	Incompetent	Positive	35	7	Alcoholic	20 CHF auf der Strasse finden	19	61
11	23	1	Cold	Incompetent	Positive	39	11	Alcoholic	Eine Sternschnuppe sehen	19	61
11	24	1	Cold	Incompetent	Positive	45	8	Alcoholic	Beim Sportwetten gewinnen	19	61
11	25	1	Cold	Incompetent	Negative	37	3	Alcoholic	Ehe endet in einer bitteren Scheidung	19	61
11	26	1	Cold	Incompetent	Negative	46	9	Alcoholic	50 CHF auf der Strasse verlieren	19	61
11	27	1	Cold	Incompetent	Negative	44	1	Alcoholic	Starke, kaum aushaltbare Zahnschmerzen bekommen	19	61
11	28	1	Cold	Incompetent	Negative	27	14	Alcoholic	Sich eine Verwundung zuziehen, die genÃ¤ht werden muss	19	61
11	29	1	Cold	Incompetent	Negative	29	12	Alcoholic	Zeuge des Ausraubens einer Bankfiliale werden	19	61
11	30	1	Cold	Incompetent	Negative	27	40	Alcoholic	FÃ¤lschlicherweise fÃ¼r ein ernstes Verbrechen beschuldigt werden	19	61
11	31	1	Cold	Incompetent	Negative	35	16	Alcoholic	Von einem Hund gebissen werden	19	61
11	32	1	Cold	Incompetent	Negative	25	17	Alcoholic	Bei einem starken Sturm beobachten, wie ein Baum auf ein Haus fÃ¤llt	19	61
14	1	2	Cold	Incompetent	Positive	50	26	Alcoholic	Umarmt werden	40	53
14	2	2	Cold	Incompetent	Positive	42	0	Alcoholic	Ein Freund gibt zuvor geliehenes Geld zurÃ¼ck	40	53
14	3	2	Cold	Incompetent	Positive	36	18	Alcoholic	Verwandte haben, die einen bei einem Familienfest freundlich begrÃ¼ssen	40	53
14	4	2	Cold	Incompetent	Positive	31	9	Alcoholic	Ein heisses Bad/Dusche nehmen, an einem kalten Tag	40	53
14	5	2	Cold	Incompetent	Positive	32	5	Alcoholic	Einen lustigen Witz hÃ¶ren	40	53
14	6	2	Cold	Incompetent	Positive	13	0	Alcoholic	Ein neuer Nachbar kommt sich vorstellen	40	53
14	7	2	Cold	Incompetent	Positive	20	10	Alcoholic	Ein Song den man besonders gern hat, im Radio hÃ¶ren	40	53
14	8	2	Cold	Incompetent	Positive	27	18	Alcoholic	Einen alten Freund zufÃ¤llig auf der Strasse treffen	40	53
14	9	2	Cold	Incompetent	Negative	12	7	Alcoholic	GeschÃ¤ft schliesst gerade, wenn man ankommt	40	53
14	10	2	Cold	Incompetent	Negative	24	6	Alcoholic	Gammliges Essen im KÃ¼hlschrank finden	40	53
14	11	2	Cold	Incompetent	Negative	0	0	Alcoholic	Eine Ã¶ffentliche Toilette benutzen	40	53
14	12	2	Cold	Incompetent	Negative	12	0	Alcoholic	Kalten Kaffee/Tee trinken	40	53
14	13	2	Cold	Incompetent	Negative	44	10	Alcoholic	Computer stÃ¼rzt beim Schreiben eines Textes ab	40	53
14	14	2	Cold	Incompetent	Negative	7	0	Alcoholic	Ein Nachbar hÃ¶rt zu laut Musik	40	53
14	15	2	Cold	Incompetent	Negative	50	19	Alcoholic	Gebrochenes Herz nach Beziehungsende haben	40	53
14	16	2	Cold	Incompetent	Negative	13	0	Alcoholic	Von jemandem mit einer anderen Person verwechselt werden	40	53
14	17	2	Cold	Incompetent	Positive	50	27	Alcoholic	Erfolgreich eine Rede halten	40	53
14	18	2	Cold	Incompetent	Positive	32	-2	Alcoholic	2 Stunden ein Kind hÃ¼ten und das Kind hat dabei Spass	40	53
14	19	2	Cold	Incompetent	Positive	35	22	Alcoholic	Einen Karaoke Contest gewinnen	40	53
14	20	2	Cold	Incompetent	Positive	50	8	Alcoholic	Einen Beststeller Ã¼ber das eigene Leben schreiben	40	53
14	21	2	Cold	Incompetent	Positive	50	26	Alcoholic	Ein Auto gewinnen	40	53
14	22	2	Cold	Incompetent	Positive	50	16	Alcoholic	20 CHF auf der Strasse finden	40	53
14	23	2	Cold	Incompetent	Positive	50	30	Alcoholic	Eine Sternschnuppe sehen	40	53
14	24	2	Cold	Incompetent	Positive	19	0	Alcoholic	Beim Sportwetten gewinnen	40	53
14	25	2	Cold	Incompetent	Negative	27	5	Alcoholic	Ehe endet in einer bitteren Scheidung	40	53
14	26	2	Cold	Incompetent	Negative	25	18	Alcoholic	50 CHF auf der Strasse verlieren	40	53
14	27	2	Cold	Incompetent	Negative	40	6	Alcoholic	Starke, kaum aushaltbare Zahnschmerzen bekommen	40	53
14	28	2	Cold	Incompetent	Negative	29	2	Alcoholic	Sich eine Verwundung zuziehen, die genÃ¤ht werden muss	40	53
14	29	2	Cold	Incompetent	Negative	17	0	Alcoholic	Zeuge des Ausraubens einer Bankfiliale werden	40	53
14	30	2	Cold	Incompetent	Negative	30	7	Alcoholic	FÃ¤lschlicherweise fÃ¼r ein ernstes Verbrechen beschuldigt werden	40	53
14	31	2	Cold	Incompetent	Negative	14	6	Alcoholic	Von einem Hund gebissen werden	40	53
14	32	2	Cold	Incompetent	Negative	13	4	Alcoholic	Bei einem starken Sturm beobachten, wie ein Baum auf ein Haus fÃ¤llt	40	53
15	1	1	Cold	Incompetent	Positive	22	8	Alcoholic	Umarmt werden	38	39
15	2	1	Cold	Incompetent	Positive	19	12	Alcoholic	Ein Freund gibt zuvor geliehenes Geld zurÃ¼ck	38	39
15	3	1	Cold	Incompetent	Positive	16	9	Alcoholic	Verwandte haben, die einen bei einem Familienfest freundlich begrÃ¼ssen	38	39
15	4	1	Cold	Incompetent	Positive	32	11	Alcoholic	Ein heisses Bad/Dusche nehmen, an einem kalten Tag	38	39
15	5	1	Cold	Incompetent	Positive	19	6	Alcoholic	Einen lustigen Witz hÃ¶ren	38	39
15	6	1	Cold	Incompetent	Positive	11	9	Alcoholic	Ein neuer Nachbar kommt sich vorstellen	38	39
15	7	1	Cold	Incompetent	Positive	29	14	Alcoholic	Ein Song den man besonders gern hat, im Radio hÃ¶ren	38	39
15	8	1	Cold	Incompetent	Positive	28	9	Alcoholic	Einen alten Freund zufÃ¤llig auf der Strasse treffen	38	39
15	9	1	Cold	Incompetent	Negative	27	13	Alcoholic	GeschÃ¤ft schliesst gerade, wenn man ankommt	38	39
15	10	1	Cold	Incompetent	Negative	25	14	Alcoholic	Gammliges Essen im KÃ¼hlschrank finden	38	39
15	11	1	Cold	Incompetent	Negative	3	3	Alcoholic	Eine Ã¶ffentliche Toilette benutzen	38	39
15	12	1	Cold	Incompetent	Negative	0	0	Alcoholic	Kalten Kaffee/Tee trinken	38	39
15	13	1	Cold	Incompetent	Negative	28	12	Alcoholic	Computer stÃ¼rzt beim Schreiben eines Textes ab	38	39
15	14	1	Cold	Incompetent	Negative	21	8	Alcoholic	Ein Nachbar hÃ¶rt zu laut Musik	38	39
15	15	1	Cold	Incompetent	Negative	14	0	Alcoholic	Gebrochenes Herz nach Beziehungsende haben	38	39
15	16	1	Cold	Incompetent	Negative	9	0	Alcoholic	Von jemandem mit einer anderen Person verwechselt werden	38	39
15	17	1	Cold	Incompetent	Positive	23	9	Alcoholic	Erfolgreich eine Rede halten	38	39
15	18	1	Cold	Incompetent	Positive	18	6	Alcoholic	2 Stunden ein Kind hÃ¼ten und das Kind hat dabei Spass	38	39
15	19	1	Cold	Incompetent	Positive	21	0	Alcoholic	Einen Karaoke Contest gewinnen	38	39
15	20	1	Cold	Incompetent	Positive	27	10	Alcoholic	Einen Beststeller Ã¼ber das eigene Leben schreiben	38	39
15	21	1	Cold	Incompetent	Positive	26	8	Alcoholic	Ein Auto gewinnen	38	39
15	22	1	Cold	Incompetent	Positive	-24	-7	Alcoholic	20 CHF auf der Strasse finden	38	39
15	23	1	Cold	Incompetent	Positive	31	16	Alcoholic	Eine Sternschnuppe sehen	38	39
15	24	1	Cold	Incompetent	Positive	6	-6	Alcoholic	Beim Sportwetten gewinnen	38	39
15	25	1	Cold	Incompetent	Negative	31	11	Alcoholic	Ehe endet in einer bitteren Scheidung	38	39
15	26	1	Cold	Incompetent	Negative	23	0	Alcoholic	50 CHF auf der Strasse verlieren	38	39
15	27	1	Cold	Incompetent	Negative	16	-4	Alcoholic	Starke, kaum aushaltbare Zahnschmerzen bekommen	38	39
15	28	1	Cold	Incompetent	Negative	32	12	Alcoholic	Sich eine Verwundung zuziehen, die genÃ¤ht werden muss	38	39
15	29	1	Cold	Incompetent	Negative	17	0	Alcoholic	Zeuge des Ausraubens einer Bankfiliale werden	38	39
15	30	1	Cold	Incompetent	Negative	32	14	Alcoholic	FÃ¤lschlicherweise fÃ¼r ein ernstes Verbrechen beschuldigt werden	38	39
15	31	1	Cold	Incompetent	Negative	21	13	Alcoholic	Von einem Hund gebissen werden	38	39
15	32	1	Cold	Incompetent	Negative	8	0	Alcoholic	Bei einem starken Sturm beobachten, wie ein Baum auf ein Haus fÃ¤llt	38	39
16	1	1	Cold	Incompetent	Positive	50	50	Alcoholic	Umarmt werden	6	25
16	2	1	Cold	Incompetent	Positive	50	50	Alcoholic	Ein Freund gibt zuvor geliehenes Geld zurÃ¼ck	6	25
16	3	1	Cold	Incompetent	Positive	50	50	Alcoholic	Verwandte haben, die einen bei einem Familienfest freundlich begrÃ¼ssen	6	25
16	4	1	Cold	Incompetent	Positive	50	50	Alcoholic	Ein heisses Bad/Dusche nehmen, an einem kalten Tag	6	25
16	5	1	Cold	Incompetent	Positive	20	8	Alcoholic	Einen lustigen Witz hÃ¶ren	6	25
16	6	1	Cold	Incompetent	Positive	2	0	Alcoholic	Ein neuer Nachbar kommt sich vorstellen	6	25
16	7	1	Cold	Incompetent	Positive	20	18	Alcoholic	Ein Song den man besonders gern hat, im Radio hÃ¶ren	6	25
16	8	1	Cold	Incompetent	Positive	-5	13	Alcoholic	Einen alten Freund zufÃ¤llig auf der Strasse treffen	6	25
16	9	1	Cold	Incompetent	Negative	44	15	Alcoholic	GeschÃ¤ft schliesst gerade, wenn man ankommt	6	25
16	10	1	Cold	Incompetent	Negative	13	20	Alcoholic	Gammliges Essen im KÃ¼hlschrank finden	6	25
16	11	1	Cold	Incompetent	Negative	0	0	Alcoholic	Eine Ã¶ffentliche Toilette benutzen	6	25
16	12	1	Cold	Incompetent	Negative	1	3	Alcoholic	Kalten Kaffee/Tee trinken	6	25
16	13	1	Cold	Incompetent	Negative	34	16	Alcoholic	Computer stÃ¼rzt beim Schreiben eines Textes ab	6	25
16	14	1	Cold	Incompetent	Negative	16	0	Alcoholic	Ein Nachbar hÃ¶rt zu laut Musik	6	25
16	15	1	Cold	Incompetent	Negative	50	17	Alcoholic	Gebrochenes Herz nach Beziehungsende haben	6	25
16	16	1	Cold	Incompetent	Negative	0	0	Alcoholic	Von jemandem mit einer anderen Person verwechselt werden	6	25
16	17	1	Cold	Incompetent	Positive	48	44	Alcoholic	Erfolgreich eine Rede halten	6	25
16	18	1	Cold	Incompetent	Positive	43	23	Alcoholic	2 Stunden ein Kind hÃ¼ten und das Kind hat dabei Spass	6	25
16	19	1	Cold	Incompetent	Positive	50	10	Alcoholic	Einen Karaoke Contest gewinnen	6	25
16	20	1	Cold	Incompetent	Positive	50	37	Alcoholic	Einen Beststeller Ã¼ber das eigene Leben schreiben	6	25
16	21	1	Cold	Incompetent	Positive	50	13	Alcoholic	Ein Auto gewinnen	6	25
16	22	1	Cold	Incompetent	Positive	47	32	Alcoholic	20 CHF auf der Strasse finden	6	25
16	23	1	Cold	Incompetent	Positive	27	17	Alcoholic	Eine Sternschnuppe sehen	6	25
16	24	1	Cold	Incompetent	Positive	46	0	Alcoholic	Beim Sportwetten gewinnen	6	25
16	25	1	Cold	Incompetent	Negative	50	33	Alcoholic	Ehe endet in einer bitteren Scheidung	6	25
16	26	1	Cold	Incompetent	Negative	25	23	Alcoholic	50 CHF auf der Strasse verlieren	6	25
16	27	1	Cold	Incompetent	Negative	50	29	Alcoholic	Starke, kaum aushaltbare Zahnschmerzen bekommen	6	25
16	28	1	Cold	Incompetent	Negative	34	39	Alcoholic	Sich eine Verwundung zuziehen, die genÃ¤ht werden muss	6	25
16	29	1	Cold	Incompetent	Negative	43	27	Alcoholic	Zeuge des Ausraubens einer Bankfiliale werden	6	25
16	30	1	Cold	Incompetent	Negative	-12	-8	Alcoholic	FÃ¤lschlicherweise fÃ¼r ein ernstes Verbrechen beschuldigt werden	6	25
16	31	1	Cold	Incompetent	Negative	50	14	Alcoholic	Von einem Hund gebissen werden	6	25
16	32	1	Cold	Incompetent	Negative	43	30	Alcoholic	Bei einem starken Sturm beobachten, wie ein Baum auf ein Haus fÃ¤llt	6	25
17	1	3	Cold	Incompetent	Positive	49	47	Alcoholic	Umarmt werden	4	33
17	2	3	Cold	Incompetent	Positive	35	11	Alcoholic	Ein Freund gibt zuvor geliehenes Geld zurÃ¼ck	4	33
17	3	3	Cold	Incompetent	Positive	47	39	Alcoholic	Verwandte haben, die einen bei einem Familienfest freundlich begrÃ¼ssen	4	33
17	4	3	Cold	Incompetent	Positive	48	35	Alcoholic	Ein heisses Bad/Dusche nehmen, an einem kalten Tag	4	33
17	5	3	Cold	Incompetent	Positive	46	38	Alcoholic	Einen lustigen Witz hÃ¶ren	4	33
17	6	3	Cold	Incompetent	Positive	48	42	Alcoholic	Ein neuer Nachbar kommt sich vorstellen	4	33
17	7	3	Cold	Incompetent	Positive	38	22	Alcoholic	Ein Song den man besonders gern hat, im Radio hÃ¶ren	4	33
17	8	3	Cold	Incompetent	Positive	43	25	Alcoholic	Einen alten Freund zufÃ¤llig auf der Strasse treffen	4	33
17	9	3	Cold	Incompetent	Negative	42	31	Alcoholic	GeschÃ¤ft schliesst gerade, wenn man ankommt	4	33
17	10	3	Cold	Incompetent	Negative	4	3	Alcoholic	Gammliges Essen im KÃ¼hlschrank finden	4	33
17	11	3	Cold	Incompetent	Negative	23	17	Alcoholic	Eine Ã¶ffentliche Toilette benutzen	4	33
17	12	3	Cold	Incompetent	Negative	35	29	Alcoholic	Kalten Kaffee/Tee trinken	4	33
17	13	3	Cold	Incompetent	Negative	46	35	Alcoholic	Computer stÃ¼rzt beim Schreiben eines Textes ab	4	33
17	14	3	Cold	Incompetent	Negative	38	27	Alcoholic	Ein Nachbar hÃ¶rt zu laut Musik	4	33
17	15	3	Cold	Incompetent	Negative	50	47	Alcoholic	Gebrochenes Herz nach Beziehungsende haben	4	33
17	16	3	Cold	Incompetent	Negative	0	0	Alcoholic	Von jemandem mit einer anderen Person verwechselt werden	4	33
17	17	3	Cold	Incompetent	Positive	48	39	Alcoholic	Erfolgreich eine Rede halten	4	33
17	18	3	Cold	Incompetent	Positive	48	42	Alcoholic	2 Stunden ein Kind hÃ¼ten und das Kind hat dabei Spass	4	33
17	19	3	Cold	Incompetent	Positive	48	32	Alcoholic	Einen Karaoke Contest gewinnen	4	33
17	20	3	Cold	Incompetent	Positive	47	26	Alcoholic	Einen Beststeller Ã¼ber das eigene Leben schreiben	4	33
17	21	3	Cold	Incompetent	Positive	48	47	Alcoholic	Ein Auto gewinnen	4	33
17	22	3	Cold	Incompetent	Positive	41	13	Alcoholic	20 CHF auf der Strasse finden	4	33
17	23	3	Cold	Incompetent	Positive	29	21	Alcoholic	Eine Sternschnuppe sehen	4	33
17	24	3	Cold	Incompetent	Positive	45	25	Alcoholic	Beim Sportwetten gewinnen	4	33
17	25	3	Cold	Incompetent	Negative	49	47	Alcoholic	Ehe endet in einer bitteren Scheidung	4	33
17	26	3	Cold	Incompetent	Negative	48	38	Alcoholic	50 CHF auf der Strasse verlieren	4	33
17	27	3	Cold	Incompetent	Negative	50	40	Alcoholic	Starke, kaum aushaltbare Zahnschmerzen bekommen	4	33
17	28	3	Cold	Incompetent	Negative	39	31	Alcoholic	Sich eine Verwundung zuziehen, die genÃ¤ht werden muss	4	33
17	29	3	Cold	Incompetent	Negative	44	33	Alcoholic	Zeuge des Ausraubens einer Bankfiliale werden	4	33
17	30	3	Cold	Incompetent	Negative	50	46	Alcoholic	FÃ¤lschlicherweise fÃ¼r ein ernstes Verbrechen beschuldigt werden	4	33
17	31	3	Cold	Incompetent	Negative	46	35	Alcoholic	Von einem Hund gebissen werden	4	33
17	32	3	Cold	Incompetent	Negative	47	43	Alcoholic	Bei einem starken Sturm beobachten, wie ein Baum auf ein Haus fÃ¤llt	4	33
18	1	4	Cold	Incompetent	Positive	38	0	Alcoholic	Umarmt werden	0	18
18	2	4	Cold	Incompetent	Positive	32	0	Alcoholic	Ein Freund gibt zuvor geliehenes Geld zurÃ¼ck	0	18
18	3	4	Cold	Incompetent	Positive	4	2	Alcoholic	Verwandte haben, die einen bei einem Familienfest freundlich begrÃ¼ssen	0	18
18	4	4	Cold	Incompetent	Positive	6	4	Alcoholic	Ein heisses Bad/Dusche nehmen, an einem kalten Tag	0	18
18	5	4	Cold	Incompetent	Positive	44	8	Alcoholic	Einen lustigen Witz hÃ¶ren	0	18
18	6	4	Cold	Incompetent	Positive	0	0	Alcoholic	Ein neuer Nachbar kommt sich vorstellen	0	18
18	7	4	Cold	Incompetent	Positive	8	2	Alcoholic	Ein Song den man besonders gern hat, im Radio hÃ¶ren	0	18
18	8	4	Cold	Incompetent	Positive	9	0	Alcoholic	Einen alten Freund zufÃ¤llig auf der Strasse treffen	0	18
18	9	4	Cold	Incompetent	Negative	50	7	Alcoholic	GeschÃ¤ft schliesst gerade, wenn man ankommt	0	18
18	10	4	Cold	Incompetent	Negative	11	2	Alcoholic	Gammliges Essen im KÃ¼hlschrank finden	0	18
18	11	4	Cold	Incompetent	Negative	0	14	Alcoholic	Eine Ã¶ffentliche Toilette benutzen	0	18
18	12	4	Cold	Incompetent	Negative	22	42	Alcoholic	Kalten Kaffee/Tee trinken	0	18
18	13	4	Cold	Incompetent	Negative	13	5	Alcoholic	Computer stÃ¼rzt beim Schreiben eines Textes ab	0	18
18	14	4	Cold	Incompetent	Negative	16	0	Alcoholic	Ein Nachbar hÃ¶rt zu laut Musik	0	18
18	15	4	Cold	Incompetent	Negative	43	12	Alcoholic	Gebrochenes Herz nach Beziehungsende haben	0	18
18	16	4	Cold	Incompetent	Negative	0	0	Alcoholic	Von jemandem mit einer anderen Person verwechselt werden	0	18
18	17	4	Cold	Incompetent	Positive	11	-4	Alcoholic	Erfolgreich eine Rede halten	0	18
18	18	4	Cold	Incompetent	Positive	1	-4	Alcoholic	2 Stunden ein Kind hÃ¼ten und das Kind hat dabei Spass	0	18
18	19	4	Cold	Incompetent	Positive	5	0	Alcoholic	Einen Karaoke Contest gewinnen	0	18
18	20	4	Cold	Incompetent	Positive	37	0	Alcoholic	Einen Beststeller Ã¼ber das eigene Leben schreiben	0	18
18	21	4	Cold	Incompetent	Positive	32	6	Alcoholic	Ein Auto gewinnen	0	18
18	22	4	Cold	Incompetent	Positive	25	3	Alcoholic	20 CHF auf der Strasse finden	0	18
18	23	4	Cold	Incompetent	Positive	9	4	Alcoholic	Eine Sternschnuppe sehen	0	18
18	24	4	Cold	Incompetent	Positive	3	0	Alcoholic	Beim Sportwetten gewinnen	0	18
18	25	4	Cold	Incompetent	Negative	36	0	Alcoholic	Ehe endet in einer bitteren Scheidung	0	18
18	26	4	Cold	Incompetent	Negative	33	6	Alcoholic	50 CHF auf der Strasse verlieren	0	18
18	27	4	Cold	Incompetent	Negative	43	7	Alcoholic	Starke, kaum aushaltbare Zahnschmerzen bekommen	0	18
18	28	4	Cold	Incompetent	Negative	15	6	Alcoholic	Sich eine Verwundung zuziehen, die genÃ¤ht werden muss	0	18
18	29	4	Cold	Incompetent	Negative	21	7	Alcoholic	Zeuge des Ausraubens einer Bankfiliale werden	0	18
18	30	4	Cold	Incompetent	Negative	46	44	Alcoholic	FÃ¤lschlicherweise fÃ¼r ein ernstes Verbrechen beschuldigt werden	0	18
18	31	4	Cold	Incompetent	Negative	50	20	Alcoholic	Von einem Hund gebissen werden	0	18
18	32	4	Cold	Incompetent	Negative	5	0	Alcoholic	Bei einem starken Sturm beobachten, wie ein Baum auf ein Haus fÃ¤llt	0	18
19	1	1	Cold	Incompetent	Positive	12	0	Alcoholic	Umarmt werden	11	16
19	2	1	Cold	Incompetent	Positive	22	0	Alcoholic	Ein Freund gibt zuvor geliehenes Geld zurÃ¼ck	11	16
19	3	1	Cold	Incompetent	Positive	0	0	Alcoholic	Verwandte haben, die einen bei einem Familienfest freundlich begrÃ¼ssen	11	16
19	4	1	Cold	Incompetent	Positive	50	7	Alcoholic	Ein heisses Bad/Dusche nehmen, an einem kalten Tag	11	16
19	5	1	Cold	Incompetent	Positive	14	3	Alcoholic	Einen lustigen Witz hÃ¶ren	11	16
19	6	1	Cold	Incompetent	Positive	0	12	Alcoholic	Ein neuer Nachbar kommt sich vorstellen	11	16
19	7	1	Cold	Incompetent	Positive	17	-2	Alcoholic	Ein Song den man besonders gern hat, im Radio hÃ¶ren	11	16
19	8	1	Cold	Incompetent	Positive	26	11	Alcoholic	Einen alten Freund zufÃ¤llig auf der Strasse treffen	11	16
19	9	1	Cold	Incompetent	Negative	22	0	Alcoholic	GeschÃ¤ft schliesst gerade, wenn man ankommt	11	16
19	10	1	Cold	Incompetent	Negative	35	13	Alcoholic	Gammliges Essen im KÃ¼hlschrank finden	11	16
19	11	1	Cold	Incompetent	Negative	2	-8	Alcoholic	Eine Ã¶ffentliche Toilette benutzen	11	16
19	12	1	Cold	Incompetent	Negative	21	5	Alcoholic	Kalten Kaffee/Tee trinken	11	16
19	13	1	Cold	Incompetent	Negative	22	0	Alcoholic	Computer stÃ¼rzt beim Schreiben eines Textes ab	11	16
19	14	1	Cold	Incompetent	Negative	4	16	Alcoholic	Ein Nachbar hÃ¶rt zu laut Musik	11	16
19	15	1	Cold	Incompetent	Negative	41	12	Alcoholic	Gebrochenes Herz nach Beziehungsende haben	11	16
19	16	1	Cold	Incompetent	Negative	0	0	Alcoholic	Von jemandem mit einer anderen Person verwechselt werden	11	16
19	17	1	Cold	Incompetent	Positive	44	2	Alcoholic	Erfolgreich eine Rede halten	11	16
19	18	1	Cold	Incompetent	Positive	20	-14	Alcoholic	2 Stunden ein Kind hÃ¼ten und das Kind hat dabei Spass	11	16
19	19	1	Cold	Incompetent	Positive	36	-5	Alcoholic	Einen Karaoke Contest gewinnen	11	16
19	20	1	Cold	Incompetent	Positive	45	-9	Alcoholic	Einen Beststeller Ã¼ber das eigene Leben schreiben	11	16
19	21	1	Cold	Incompetent	Positive	45	14	Alcoholic	Ein Auto gewinnen	11	16
19	22	1	Cold	Incompetent	Positive	39	12	Alcoholic	20 CHF auf der Strasse finden	11	16
19	23	1	Cold	Incompetent	Positive	10	0	Alcoholic	Eine Sternschnuppe sehen	11	16
19	24	1	Cold	Incompetent	Positive	38	21	Alcoholic	Beim Sportwetten gewinnen	11	16
19	25	1	Cold	Incompetent	Negative	44	0	Alcoholic	Ehe endet in einer bitteren Scheidung	11	16
19	26	1	Cold	Incompetent	Negative	42	-1	Alcoholic	50 CHF auf der Strasse verlieren	11	16
19	27	1	Cold	Incompetent	Negative	40	0	Alcoholic	Starke, kaum aushaltbare Zahnschmerzen bekommen	11	16
19	28	1	Cold	Incompetent	Negative	40	0	Alcoholic	Sich eine Verwundung zuziehen, die genÃ¤ht werden muss	11	16
19	29	1	Cold	Incompetent	Negative	18	0	Alcoholic	Zeuge des Ausraubens einer Bankfiliale werden	11	16
19	30	1	Cold	Incompetent	Negative	44	27	Alcoholic	FÃ¤lschlicherweise fÃ¼r ein ernstes Verbrechen beschuldigt werden	11	16
19	31	1	Cold	Incompetent	Negative	20	0	Alcoholic	Von einem Hund gebissen werden	11	16
19	32	1	Cold	Incompetent	Negative	19	7	Alcoholic	Bei einem starken Sturm beobachten, wie ein Baum auf ein Haus fÃ¤llt	11	16
20	1	3	Cold	Incompetent	Positive	15	2	Alcoholic	Umarmt werden	20	18
20	2	3	Cold	Incompetent	Positive	30	2	Alcoholic	Ein Freund gibt zuvor geliehenes Geld zurÃ¼ck	20	18
20	3	3	Cold	Incompetent	Positive	17	4	Alcoholic	Verwandte haben, die einen bei einem Familienfest freundlich begrÃ¼ssen	20	18
20	4	3	Cold	Incompetent	Positive	42	8	Alcoholic	Ein heisses Bad/Dusche nehmen, an einem kalten Tag	20	18
20	5	3	Cold	Incompetent	Positive	26	7	Alcoholic	Einen lustigen Witz hÃ¶ren	20	18
20	6	3	Cold	Incompetent	Positive	5	0	Alcoholic	Ein neuer Nachbar kommt sich vorstellen	20	18
20	7	3	Cold	Incompetent	Positive	16	3	Alcoholic	Ein Song den man besonders gern hat, im Radio hÃ¶ren	20	18
20	8	3	Cold	Incompetent	Positive	26	3	Alcoholic	Einen alten Freund zufÃ¤llig auf der Strasse treffen	20	18
20	9	3	Cold	Incompetent	Negative	18	3	Alcoholic	GeschÃ¤ft schliesst gerade, wenn man ankommt	20	18
20	10	3	Cold	Incompetent	Negative	10	3	Alcoholic	Gammliges Essen im KÃ¼hlschrank finden	20	18
20	11	3	Cold	Incompetent	Negative	0	1	Alcoholic	Eine Ã¶ffentliche Toilette benutzen	20	18
20	12	3	Cold	Incompetent	Negative	5	0	Alcoholic	Kalten Kaffee/Tee trinken	20	18
20	13	3	Cold	Incompetent	Negative	26	4	Alcoholic	Computer stÃ¼rzt beim Schreiben eines Textes ab	20	18
20	14	3	Cold	Incompetent	Negative	21	8	Alcoholic	Ein Nachbar hÃ¶rt zu laut Musik	20	18
20	15	3	Cold	Incompetent	Negative	47	7	Alcoholic	Gebrochenes Herz nach Beziehungsende haben	20	18
20	16	3	Cold	Incompetent	Negative	3	0	Alcoholic	Von jemandem mit einer anderen Person verwechselt werden	20	18
20	17	3	Cold	Incompetent	Positive	23	0	Alcoholic	Erfolgreich eine Rede halten	20	18
20	18	3	Cold	Incompetent	Positive	17	3	Alcoholic	2 Stunden ein Kind hÃ¼ten und das Kind hat dabei Spass	20	18
20	19	3	Cold	Incompetent	Positive	23	0	Alcoholic	Einen Karaoke Contest gewinnen	20	18
20	20	3	Cold	Incompetent	Positive	33	2	Alcoholic	Einen Beststeller Ã¼ber das eigene Leben schreiben	20	18
20	21	3	Cold	Incompetent	Positive	42	5	Alcoholic	Ein Auto gewinnen	20	18
20	22	3	Cold	Incompetent	Positive	0	5	Alcoholic	20 CHF auf der Strasse finden	20	18
20	23	3	Cold	Incompetent	Positive	8	12	Alcoholic	Eine Sternschnuppe sehen	20	18
20	24	3	Cold	Incompetent	Positive	33	4	Alcoholic	Beim Sportwetten gewinnen	20	18
20	25	3	Cold	Incompetent	Negative	48	12	Alcoholic	Ehe endet in einer bitteren Scheidung	20	18
20	26	3	Cold	Incompetent	Negative	31	7	Alcoholic	50 CHF auf der Strasse verlieren	20	18
20	27	3	Cold	Incompetent	Negative	43	19	Alcoholic	Starke, kaum aushaltbare Zahnschmerzen bekommen	20	18
20	28	3	Cold	Incompetent	Negative	30	5	Alcoholic	Sich eine Verwundung zuziehen, die genÃ¤ht werden muss	20	18
20	29	3	Cold	Incompetent	Negative	4	20	Alcoholic	Zeuge des Ausraubens einer Bankfiliale werden	20	18
20	30	3	Cold	Incompetent	Negative	36	2	Alcoholic	FÃ¤lschlicherweise fÃ¼r ein ernstes Verbrechen beschuldigt werden	20	18
20	31	3	Cold	Incompetent	Negative	35	5	Alcoholic	Von einem Hund gebissen werden	20	18
20	32	3	Cold	Incompetent	Negative	22	17	Alcoholic	Bei einem starken Sturm beobachten, wie ein Baum auf ein Haus fÃ¤llt	20	18
21	1	1	Cold	Incompetent	Positive	50	50	Alcoholic	Umarmt werden	32	50
21	2	1	Cold	Incompetent	Positive	37	33	Alcoholic	Ein Freund gibt zuvor geliehenes Geld zurÃ¼ck	32	50
21	3	1	Cold	Incompetent	Positive	50	50	Alcoholic	Verwandte haben, die einen bei einem Familienfest freundlich begrÃ¼ssen	32	50
21	4	1	Cold	Incompetent	Positive	18	14	Alcoholic	Ein heisses Bad/Dusche nehmen, an einem kalten Tag	32	50
21	5	1	Cold	Incompetent	Positive	50	50	Alcoholic	Einen lustigen Witz hÃ¶ren	32	50
21	6	1	Cold	Incompetent	Positive	25	20	Alcoholic	Ein neuer Nachbar kommt sich vorstellen	32	50
21	7	1	Cold	Incompetent	Positive	40	29	Alcoholic	Ein Song den man besonders gern hat, im Radio hÃ¶ren	32	50
21	8	1	Cold	Incompetent	Positive	19	19	Alcoholic	Einen alten Freund zufÃ¤llig auf der Strasse treffen	32	50
21	9	1	Cold	Incompetent	Negative	12	13	Alcoholic	GeschÃ¤ft schliesst gerade, wenn man ankommt	32	50
21	10	1	Cold	Incompetent	Negative	21	18	Alcoholic	Gammliges Essen im KÃ¼hlschrank finden	32	50
21	11	1	Cold	Incompetent	Negative	12	-1	Alcoholic	Eine Ã¶ffentliche Toilette benutzen	32	50
21	12	1	Cold	Incompetent	Negative	12	0	Alcoholic	Kalten Kaffee/Tee trinken	32	50
21	13	1	Cold	Incompetent	Negative	24	22	Alcoholic	Computer stÃ¼rzt beim Schreiben eines Textes ab	32	50
21	14	1	Cold	Incompetent	Negative	28	16	Alcoholic	Ein Nachbar hÃ¶rt zu laut Musik	32	50
21	15	1	Cold	Incompetent	Negative	50	50	Alcoholic	Gebrochenes Herz nach Beziehungsende haben	32	50
21	16	1	Cold	Incompetent	Negative	0	0	Alcoholic	Von jemandem mit einer anderen Person verwechselt werden	32	50
21	17	1	Cold	Incompetent	Positive	16	17	Alcoholic	Erfolgreich eine Rede halten	32	50
21	18	1	Cold	Incompetent	Positive	38	36	Alcoholic	2 Stunden ein Kind hÃ¼ten und das Kind hat dabei Spass	32	50
21	19	1	Cold	Incompetent	Positive	50	28	Alcoholic	Einen Karaoke Contest gewinnen	32	50
21	20	1	Cold	Incompetent	Positive	-4	0	Alcoholic	Einen Beststeller Ã¼ber das eigene Leben schreiben	32	50
21	21	1	Cold	Incompetent	Positive	50	50	Alcoholic	Ein Auto gewinnen	32	50
21	22	1	Cold	Incompetent	Positive	50	35	Alcoholic	20 CHF auf der Strasse finden	32	50
21	23	1	Cold	Incompetent	Positive	50	50	Alcoholic	Eine Sternschnuppe sehen	32	50
21	24	1	Cold	Incompetent	Positive	20	12	Alcoholic	Beim Sportwetten gewinnen	32	50
21	25	1	Cold	Incompetent	Negative	50	50	Alcoholic	Ehe endet in einer bitteren Scheidung	32	50
21	26	1	Cold	Incompetent	Negative	42	39	Alcoholic	50 CHF auf der Strasse verlieren	32	50
21	27	1	Cold	Incompetent	Negative	35	22	Alcoholic	Starke, kaum aushaltbare Zahnschmerzen bekommen	32	50
21	28	1	Cold	Incompetent	Negative	29	30	Alcoholic	Sich eine Verwundung zuziehen, die genÃ¤ht werden muss	32	50
21	29	1	Cold	Incompetent	Negative	50	50	Alcoholic	Zeuge des Ausraubens einer Bankfiliale werden	32	50
21	30	1	Cold	Incompetent	Negative	50	50	Alcoholic	FÃ¤lschlicherweise fÃ¼r ein ernstes Verbrechen beschuldigt werden	32	50
21	31	1	Cold	Incompetent	Negative	34	25	Alcoholic	Von einem Hund gebissen werden	32	50
21	32	1	Cold	Incompetent	Negative	42	39	Alcoholic	Bei einem starken Sturm beobachten, wie ein Baum auf ein Haus fÃ¤llt	32	50
22	1	1	Cold	Incompetent	Positive	35	0	Alcoholic	Umarmt werden	3	8
22	2	1	Cold	Incompetent	Positive	18	-7	Alcoholic	Ein Freund gibt zuvor geliehenes Geld zurÃ¼ck	3	8
22	3	1	Cold	Incompetent	Positive	27	0	Alcoholic	Verwandte haben, die einen bei einem Familienfest freundlich begrÃ¼ssen	3	8
22	4	1	Cold	Incompetent	Positive	43	0	Alcoholic	Ein heisses Bad/Dusche nehmen, an einem kalten Tag	3	8
22	5	1	Cold	Incompetent	Positive	0	0	Alcoholic	Einen lustigen Witz hÃ¶ren	3	8
22	6	1	Cold	Incompetent	Positive	30	-9	Alcoholic	Ein neuer Nachbar kommt sich vorstellen	3	8
22	7	1	Cold	Incompetent	Positive	45	0	Alcoholic	Ein Song den man besonders gern hat, im Radio hÃ¶ren	3	8
22	8	1	Cold	Incompetent	Positive	18	0	Alcoholic	Einen alten Freund zufÃ¤llig auf der Strasse treffen	3	8
22	9	1	Cold	Incompetent	Negative	41	-6	Alcoholic	GeschÃ¤ft schliesst gerade, wenn man ankommt	3	8
22	10	1	Cold	Incompetent	Negative	27	-42	Alcoholic	Gammliges Essen im KÃ¼hlschrank finden	3	8
22	11	1	Cold	Incompetent	Negative	34	25	Alcoholic	Eine Ã¶ffentliche Toilette benutzen	3	8
22	12	1	Cold	Incompetent	Negative	11	0	Alcoholic	Kalten Kaffee/Tee trinken	3	8
22	13	1	Cold	Incompetent	Negative	39	2	Alcoholic	Computer stÃ¼rzt beim Schreiben eines Textes ab	3	8
22	14	1	Cold	Incompetent	Negative	34	-20	Alcoholic	Ein Nachbar hÃ¶rt zu laut Musik	3	8
22	15	1	Cold	Incompetent	Negative	45	-10	Alcoholic	Gebrochenes Herz nach Beziehungsende haben	3	8
22	16	1	Cold	Incompetent	Negative	0	0	Alcoholic	Von jemandem mit einer anderen Person verwechselt werden	3	8
22	17	1	Cold	Incompetent	Positive	40	0	Alcoholic	Erfolgreich eine Rede halten	3	8
22	18	1	Cold	Incompetent	Positive	41	21	Alcoholic	2 Stunden ein Kind hÃ¼ten und das Kind hat dabei Spass	3	8
22	19	1	Cold	Incompetent	Positive	34	-29	Alcoholic	Einen Karaoke Contest gewinnen	3	8
22	20	1	Cold	Incompetent	Positive	41	0	Alcoholic	Einen Beststeller Ã¼ber das eigene Leben schreiben	3	8
22	21	1	Cold	Incompetent	Positive	50	-26	Alcoholic	Ein Auto gewinnen	3	8
22	22	1	Cold	Incompetent	Positive	44	0	Alcoholic	20 CHF auf der Strasse finden	3	8
22	23	1	Cold	Incompetent	Positive	25	5	Alcoholic	Eine Sternschnuppe sehen	3	8
22	24	1	Cold	Incompetent	Positive	-44	0	Alcoholic	Beim Sportwetten gewinnen	3	8
22	25	1	Cold	Incompetent	Negative	24	3	Alcoholic	Ehe endet in einer bitteren Scheidung	3	8
22	26	1	Cold	Incompetent	Negative	44	-1	Alcoholic	50 CHF auf der Strasse verlieren	3	8
22	27	1	Cold	Incompetent	Negative	43	3	Alcoholic	Starke, kaum aushaltbare Zahnschmerzen bekommen	3	8
22	28	1	Cold	Incompetent	Negative	42	0	Alcoholic	Sich eine Verwundung zuziehen, die genÃ¤ht werden muss	3	8
22	29	1	Cold	Incompetent	Negative	46	34	Alcoholic	Zeuge des Ausraubens einer Bankfiliale werden	3	8
22	30	1	Cold	Incompetent	Negative	28	0	Alcoholic	FÃ¤lschlicherweise fÃ¼r ein ernstes Verbrechen beschuldigt werden	3	8
22	31	1	Cold	Incompetent	Negative	41	0	Alcoholic	Von einem Hund gebissen werden	3	8
22	32	1	Cold	Incompetent	Negative	10	0	Alcoholic	Bei einem starken Sturm beobachten, wie ein Baum auf ein Haus fÃ¤llt	3	8
23	1	1	Cold	Incompetent	Positive	40	22	Alcoholic	Umarmt werden	4	21
23	2	1	Cold	Incompetent	Positive	34	8	Alcoholic	Ein Freund gibt zuvor geliehenes Geld zurÃ¼ck	4	21
23	3	1	Cold	Incompetent	Positive	34	13	Alcoholic	Verwandte haben, die einen bei einem Familienfest freundlich begrÃ¼ssen	4	21
23	4	1	Cold	Incompetent	Positive	40	24	Alcoholic	Ein heisses Bad/Dusche nehmen, an einem kalten Tag	4	21
23	5	1	Cold	Incompetent	Positive	27	10	Alcoholic	Einen lustigen Witz hÃ¶ren	4	21
23	6	1	Cold	Incompetent	Positive	-12	15	Alcoholic	Ein neuer Nachbar kommt sich vorstellen	4	21
23	7	1	Cold	Incompetent	Positive	8	17	Alcoholic	Ein Song den man besonders gern hat, im Radio hÃ¶ren	4	21
23	8	1	Cold	Incompetent	Positive	0	-14	Alcoholic	Einen alten Freund zufÃ¤llig auf der Strasse treffen	4	21
23	9	1	Cold	Incompetent	Negative	12	0	Alcoholic	GeschÃ¤ft schliesst gerade, wenn man ankommt	4	21
23	10	1	Cold	Incompetent	Negative	42	10	Alcoholic	Gammliges Essen im KÃ¼hlschrank finden	4	21
23	11	1	Cold	Incompetent	Negative	-4	21	Alcoholic	Eine Ã¶ffentliche Toilette benutzen	4	21
23	12	1	Cold	Incompetent	Negative	0	6	Alcoholic	Kalten Kaffee/Tee trinken	4	21
23	13	1	Cold	Incompetent	Negative	37	25	Alcoholic	Computer stÃ¼rzt beim Schreiben eines Textes ab	4	21
23	14	1	Cold	Incompetent	Negative	29	17	Alcoholic	Ein Nachbar hÃ¶rt zu laut Musik	4	21
23	15	1	Cold	Incompetent	Negative	42	11	Alcoholic	Gebrochenes Herz nach Beziehungsende haben	4	21
23	16	1	Cold	Incompetent	Negative	16	14	Alcoholic	Von jemandem mit einer anderen Person verwechselt werden	4	21
23	17	1	Cold	Incompetent	Positive	-41	-27	Alcoholic	Erfolgreich eine Rede halten	4	21
23	18	1	Cold	Incompetent	Positive	5	-31	Alcoholic	2 Stunden ein Kind hÃ¼ten und das Kind hat dabei Spass	4	21
23	19	1	Cold	Incompetent	Positive	14	6	Alcoholic	Einen Karaoke Contest gewinnen	4	21
23	20	1	Cold	Incompetent	Positive	20	-8	Alcoholic	Einen Beststeller Ã¼ber das eigene Leben schreiben	4	21
23	21	1	Cold	Incompetent	Positive	50	0	Alcoholic	Ein Auto gewinnen	4	21
23	22	1	Cold	Incompetent	Positive	39	13	Alcoholic	20 CHF auf der Strasse finden	4	21
23	23	1	Cold	Incompetent	Positive	20	-10	Alcoholic	Eine Sternschnuppe sehen	4	21
23	24	1	Cold	Incompetent	Positive	27	-7	Alcoholic	Beim Sportwetten gewinnen	4	21
23	25	1	Cold	Incompetent	Negative	39	27	Alcoholic	Ehe endet in einer bitteren Scheidung	4	21
23	26	1	Cold	Incompetent	Negative	50	30	Alcoholic	50 CHF auf der Strasse verlieren	4	21
23	27	1	Cold	Incompetent	Negative	50	43	Alcoholic	Starke, kaum aushaltbare Zahnschmerzen bekommen	4	21
23	28	1	Cold	Incompetent	Negative	50	46	Alcoholic	Sich eine Verwundung zuziehen, die genÃ¤ht werden muss	4	21
23	29	1	Cold	Incompetent	Negative	39	16	Alcoholic	Zeuge des Ausraubens einer Bankfiliale werden	4	21
23	30	1	Cold	Incompetent	Negative	50	16	Alcoholic	FÃ¤lschlicherweise fÃ¼r ein ernstes Verbrechen beschuldigt werden	4	21
23	31	1	Cold	Incompetent	Negative	50	46	Alcoholic	Von einem Hund gebissen werden	4	21
23	32	1	Cold	Incompetent	Negative	34	25	Alcoholic	Bei einem starken Sturm beobachten, wie ein Baum auf ein Haus fÃ¤llt	4	21
24	1	1	Cold	Incompetent	Positive	20	9	Alcoholic	Umarmt werden	20	21
24	2	1	Cold	Incompetent	Positive	40	12	Alcoholic	Ein Freund gibt zuvor geliehenes Geld zurÃ¼ck	20	21
24	3	1	Cold	Incompetent	Positive	38	14	Alcoholic	Verwandte haben, die einen bei einem Familienfest freundlich begrÃ¼ssen	20	21
24	4	1	Cold	Incompetent	Positive	30	13	Alcoholic	Ein heisses Bad/Dusche nehmen, an einem kalten Tag	20	21
24	5	1	Cold	Incompetent	Positive	31	17	Alcoholic	Einen lustigen Witz hÃ¶ren	20	21
24	6	1	Cold	Incompetent	Positive	12	6	Alcoholic	Ein neuer Nachbar kommt sich vorstellen	20	21
24	7	1	Cold	Incompetent	Positive	22	11	Alcoholic	Ein Song den man besonders gern hat, im Radio hÃ¶ren	20	21
24	8	1	Cold	Incompetent	Positive	21	10	Alcoholic	Einen alten Freund zufÃ¤llig auf der Strasse treffen	20	21
24	9	1	Cold	Incompetent	Negative	26	5	Alcoholic	GeschÃ¤ft schliesst gerade, wenn man ankommt	20	21
24	10	1	Cold	Incompetent	Negative	25	14	Alcoholic	Gammliges Essen im KÃ¼hlschrank finden	20	21
24	11	1	Cold	Incompetent	Negative	31	10	Alcoholic	Eine Ã¶ffentliche Toilette benutzen	20	21
24	12	1	Cold	Incompetent	Negative	13	4	Alcoholic	Kalten Kaffee/Tee trinken	20	21
24	13	1	Cold	Incompetent	Negative	45	23	Alcoholic	Computer stÃ¼rzt beim Schreiben eines Textes ab	20	21
24	14	1	Cold	Incompetent	Negative	30	4	Alcoholic	Ein Nachbar hÃ¶rt zu laut Musik	20	21
24	15	1	Cold	Incompetent	Negative	42	14	Alcoholic	Gebrochenes Herz nach Beziehungsende haben	20	21
24	16	1	Cold	Incompetent	Negative	-7	5	Alcoholic	Von jemandem mit einer anderen Person verwechselt werden	20	21
24	17	1	Cold	Incompetent	Positive	45	4	Alcoholic	Erfolgreich eine Rede halten	20	21
24	18	1	Cold	Incompetent	Positive	27	-2	Alcoholic	2 Stunden ein Kind hÃ¼ten und das Kind hat dabei Spass	20	21
24	19	1	Cold	Incompetent	Positive	41	5	Alcoholic	Einen Karaoke Contest gewinnen	20	21
24	20	1	Cold	Incompetent	Positive	33	5	Alcoholic	Einen Beststeller Ã¼ber das eigene Leben schreiben	20	21
24	21	1	Cold	Incompetent	Positive	44	6	Alcoholic	Ein Auto gewinnen	20	21
24	22	1	Cold	Incompetent	Positive	44	4	Alcoholic	20 CHF auf der Strasse finden	20	21
24	23	1	Cold	Incompetent	Positive	21	7	Alcoholic	Eine Sternschnuppe sehen	20	21
24	24	1	Cold	Incompetent	Positive	23	6	Alcoholic	Beim Sportwetten gewinnen	20	21
24	25	1	Cold	Incompetent	Negative	49	48	Alcoholic	Ehe endet in einer bitteren Scheidung	20	21
24	26	1	Cold	Incompetent	Negative	45	15	Alcoholic	50 CHF auf der Strasse verlieren	20	21
24	27	1	Cold	Incompetent	Negative	43	29	Alcoholic	Starke, kaum aushaltbare Zahnschmerzen bekommen	20	21
24	28	1	Cold	Incompetent	Negative	48	31	Alcoholic	Sich eine Verwundung zuziehen, die genÃ¤ht werden muss	20	21
24	29	1	Cold	Incompetent	Negative	44	31	Alcoholic	Zeuge des Ausraubens einer Bankfiliale werden	20	21
24	30	1	Cold	Incompetent	Negative	50	42	Alcoholic	FÃ¤lschlicherweise fÃ¼r ein ernstes Verbrechen beschuldigt werden	20	21
24	31	1	Cold	Incompetent	Negative	45	25	Alcoholic	Von einem Hund gebissen werden	20	21
24	32	1	Cold	Incompetent	Negative	40	45	Alcoholic	Bei einem starken Sturm beobachten, wie ein Baum auf ein Haus fÃ¤llt	20	21
25	1	2	Cold	Incompetent	Positive	47	39	Alcoholic	Umarmt werden	54	66
25	2	2	Cold	Incompetent	Positive	35	23	Alcoholic	Ein Freund gibt zuvor geliehenes Geld zurÃ¼ck	54	66
25	3	2	Cold	Incompetent	Positive	48	47	Alcoholic	Verwandte haben, die einen bei einem Familienfest freundlich begrÃ¼ssen	54	66
25	4	2	Cold	Incompetent	Positive	42	48	Alcoholic	Ein heisses Bad/Dusche nehmen, an einem kalten Tag	54	66
25	5	2	Cold	Incompetent	Positive	42	30	Alcoholic	Einen lustigen Witz hÃ¶ren	54	66
25	6	2	Cold	Incompetent	Positive	13	18	Alcoholic	Ein neuer Nachbar kommt sich vorstellen	54	66
25	7	2	Cold	Incompetent	Positive	30	16	Alcoholic	Ein Song den man besonders gern hat, im Radio hÃ¶ren	54	66
25	8	2	Cold	Incompetent	Positive	37	29	Alcoholic	Einen alten Freund zufÃ¤llig auf der Strasse treffen	54	66
25	9	2	Cold	Incompetent	Negative	40	40	Alcoholic	GeschÃ¤ft schliesst gerade, wenn man ankommt	54	66
25	10	2	Cold	Incompetent	Negative	44	35	Alcoholic	Gammliges Essen im KÃ¼hlschrank finden	54	66
25	11	2	Cold	Incompetent	Negative	3	3	Alcoholic	Eine Ã¶ffentliche Toilette benutzen	54	66
25	12	2	Cold	Incompetent	Negative	32	29	Alcoholic	Kalten Kaffee/Tee trinken	54	66
25	13	2	Cold	Incompetent	Negative	45	37	Alcoholic	Computer stÃ¼rzt beim Schreiben eines Textes ab	54	66
25	14	2	Cold	Incompetent	Negative	21	3	Alcoholic	Ein Nachbar hÃ¶rt zu laut Musik	54	66
25	15	2	Cold	Incompetent	Negative	50	47	Alcoholic	Gebrochenes Herz nach Beziehungsende haben	54	66
25	16	2	Cold	Incompetent	Negative	8	0	Alcoholic	Von jemandem mit einer anderen Person verwechselt werden	54	66
25	17	2	Cold	Incompetent	Positive	39	42	Alcoholic	Erfolgreich eine Rede halten	54	66
25	18	2	Cold	Incompetent	Positive	21	17	Alcoholic	2 Stunden ein Kind hÃ¼ten und das Kind hat dabei Spass	54	66
25	19	2	Cold	Incompetent	Positive	50	39	Alcoholic	Einen Karaoke Contest gewinnen	54	66
25	20	2	Cold	Incompetent	Positive	39	41	Alcoholic	Einen Beststeller Ã¼ber das eigene Leben schreiben	54	66
25	21	2	Cold	Incompetent	Positive	46	24	Alcoholic	Ein Auto gewinnen	54	66
25	22	2	Cold	Incompetent	Positive	45	34	Alcoholic	20 CHF auf der Strasse finden	54	66
25	23	2	Cold	Incompetent	Positive	20	32	Alcoholic	Eine Sternschnuppe sehen	54	66
25	24	2	Cold	Incompetent	Positive	50	34	Alcoholic	Beim Sportwetten gewinnen	54	66
25	25	2	Cold	Incompetent	Negative	50	40	Alcoholic	Ehe endet in einer bitteren Scheidung	54	66
25	26	2	Cold	Incompetent	Negative	48	44	Alcoholic	50 CHF auf der Strasse verlieren	54	66
25	27	2	Cold	Incompetent	Negative	50	49	Alcoholic	Starke, kaum aushaltbare Zahnschmerzen bekommen	54	66
25	28	2	Cold	Incompetent	Negative	50	46	Alcoholic	Sich eine Verwundung zuziehen, die genÃ¤ht werden muss	54	66
25	29	2	Cold	Incompetent	Negative	1	2	Alcoholic	Zeuge des Ausraubens einer Bankfiliale werden	54	66
25	30	2	Cold	Incompetent	Negative	48	47	Alcoholic	FÃ¤lschlicherweise fÃ¼r ein ernstes Verbrechen beschuldigt werden	54	66
25	31	2	Cold	Incompetent	Negative	47	46	Alcoholic	Von einem Hund gebissen werden	54	66
25	32	2	Cold	Incompetent	Negative	17	8	Alcoholic	Bei einem starken Sturm beobachten, wie ein Baum auf ein Haus fÃ¤llt	54	66
26	1	1	Cold	Incompetent	Positive	29	6	Alcoholic	Umarmt werden	15	33
26	2	1	Cold	Incompetent	Positive	34	4	Alcoholic	Ein Freund gibt zuvor geliehenes Geld zurÃ¼ck	15	33
26	3	1	Cold	Incompetent	Positive	34	6	Alcoholic	Verwandte haben, die einen bei einem Familienfest freundlich begrÃ¼ssen	15	33
26	4	1	Cold	Incompetent	Positive	12	3	Alcoholic	Ein heisses Bad/Dusche nehmen, an einem kalten Tag	15	33
26	5	1	Cold	Incompetent	Positive	16	4	Alcoholic	Einen lustigen Witz hÃ¶ren	15	33
26	6	1	Cold	Incompetent	Positive	9	2	Alcoholic	Ein neuer Nachbar kommt sich vorstellen	15	33
26	7	1	Cold	Incompetent	Positive	16	2	Alcoholic	Ein Song den man besonders gern hat, im Radio hÃ¶ren	15	33
26	8	1	Cold	Incompetent	Positive	35	7	Alcoholic	Einen alten Freund zufÃ¤llig auf der Strasse treffen	15	33
26	9	1	Cold	Incompetent	Negative	11	0	Alcoholic	GeschÃ¤ft schliesst gerade, wenn man ankommt	15	33
26	10	1	Cold	Incompetent	Negative	3	0	Alcoholic	Gammliges Essen im KÃ¼hlschrank finden	15	33
26	11	1	Cold	Incompetent	Negative	7	2	Alcoholic	Eine Ã¶ffentliche Toilette benutzen	15	33
26	12	1	Cold	Incompetent	Negative	6	0	Alcoholic	Kalten Kaffee/Tee trinken	15	33
26	13	1	Cold	Incompetent	Negative	16	3	Alcoholic	Computer stÃ¼rzt beim Schreiben eines Textes ab	15	33
26	14	1	Cold	Incompetent	Negative	3	0	Alcoholic	Ein Nachbar hÃ¶rt zu laut Musik	15	33
26	15	1	Cold	Incompetent	Negative	50	19	Alcoholic	Gebrochenes Herz nach Beziehungsende haben	15	33
26	16	1	Cold	Incompetent	Negative	7	0	Alcoholic	Von jemandem mit einer anderen Person verwechselt werden	15	33
26	17	1	Cold	Incompetent	Positive	29	0	Alcoholic	Erfolgreich eine Rede halten	15	33
26	18	1	Cold	Incompetent	Positive	13	3	Alcoholic	2 Stunden ein Kind hÃ¼ten und das Kind hat dabei Spass	15	33
26	19	1	Cold	Incompetent	Positive	13	4	Alcoholic	Einen Karaoke Contest gewinnen	15	33
26	20	1	Cold	Incompetent	Positive	44	6	Alcoholic	Einen Beststeller Ã¼ber das eigene Leben schreiben	15	33
26	21	1	Cold	Incompetent	Positive	45	13	Alcoholic	Ein Auto gewinnen	15	33
26	22	1	Cold	Incompetent	Positive	46	5	Alcoholic	20 CHF auf der Strasse finden	15	33
26	23	1	Cold	Incompetent	Positive	30	6	Alcoholic	Eine Sternschnuppe sehen	15	33
26	24	1	Cold	Incompetent	Positive	11	1	Alcoholic	Beim Sportwetten gewinnen	15	33
26	25	1	Cold	Incompetent	Negative	44	5	Alcoholic	Ehe endet in einer bitteren Scheidung	15	33
26	26	1	Cold	Incompetent	Negative	27	7	Alcoholic	50 CHF auf der Strasse verlieren	15	33
26	27	1	Cold	Incompetent	Negative	33	9	Alcoholic	Starke, kaum aushaltbare Zahnschmerzen bekommen	15	33
26	28	1	Cold	Incompetent	Negative	32	12	Alcoholic	Sich eine Verwundung zuziehen, die genÃ¤ht werden muss	15	33
26	29	1	Cold	Incompetent	Negative	20	5	Alcoholic	Zeuge des Ausraubens einer Bankfiliale werden	15	33
26	30	1	Cold	Incompetent	Negative	43	11	Alcoholic	FÃ¤lschlicherweise fÃ¼r ein ernstes Verbrechen beschuldigt werden	15	33
26	31	1	Cold	Incompetent	Negative	21	6	Alcoholic	Von einem Hund gebissen werden	15	33
26	32	1	Cold	Incompetent	Negative	39	25	Alcoholic	Bei einem starken Sturm beobachten, wie ein Baum auf ein Haus fÃ¤llt	15	33
27	1	1	Cold	Incompetent	Positive	10	4	Alcoholic	Umarmt werden	35	55
27	2	1	Cold	Incompetent	Positive	19	15	Alcoholic	Ein Freund gibt zuvor geliehenes Geld zurÃ¼ck	35	55
27	3	1	Cold	Incompetent	Positive	13	15	Alcoholic	Verwandte haben, die einen bei einem Familienfest freundlich begrÃ¼ssen	35	55
27	4	1	Cold	Incompetent	Positive	45	12	Alcoholic	Ein heisses Bad/Dusche nehmen, an einem kalten Tag	35	55
27	5	1	Cold	Incompetent	Positive	13	10	Alcoholic	Einen lustigen Witz hÃ¶ren	35	55
27	6	1	Cold	Incompetent	Positive	6	6	Alcoholic	Ein neuer Nachbar kommt sich vorstellen	35	55
27	7	1	Cold	Incompetent	Positive	26	10	Alcoholic	Ein Song den man besonders gern hat, im Radio hÃ¶ren	35	55
27	8	1	Cold	Incompetent	Positive	20	2	Alcoholic	Einen alten Freund zufÃ¤llig auf der Strasse treffen	35	55
27	9	1	Cold	Incompetent	Negative	20	22	Alcoholic	GeschÃ¤ft schliesst gerade, wenn man ankommt	35	55
27	10	1	Cold	Incompetent	Negative	18	16	Alcoholic	Gammliges Essen im KÃ¼hlschrank finden	35	55
27	11	1	Cold	Incompetent	Negative	12	18	Alcoholic	Eine Ã¶ffentliche Toilette benutzen	35	55
27	12	1	Cold	Incompetent	Negative	4	6	Alcoholic	Kalten Kaffee/Tee trinken	35	55
27	13	1	Cold	Incompetent	Negative	4	6	Alcoholic	Computer stÃ¼rzt beim Schreiben eines Textes ab	35	55
27	14	1	Cold	Incompetent	Negative	33	14	Alcoholic	Ein Nachbar hÃ¶rt zu laut Musik	35	55
27	15	1	Cold	Incompetent	Negative	43	15	Alcoholic	Gebrochenes Herz nach Beziehungsende haben	35	55
27	16	1	Cold	Incompetent	Negative	13	3	Alcoholic	Von jemandem mit einer anderen Person verwechselt werden	35	55
27	17	1	Cold	Incompetent	Positive	11	4	Alcoholic	Erfolgreich eine Rede halten	35	55
27	18	1	Cold	Incompetent	Positive	30	22	Alcoholic	2 Stunden ein Kind hÃ¼ten und das Kind hat dabei Spass	35	55
27	19	1	Cold	Incompetent	Positive	0	12	Alcoholic	Einen Karaoke Contest gewinnen	35	55
27	20	1	Cold	Incompetent	Positive	21	22	Alcoholic	Einen Beststeller Ã¼ber das eigene Leben schreiben	35	55
27	21	1	Cold	Incompetent	Positive	50	4	Alcoholic	Ein Auto gewinnen	35	55
27	22	1	Cold	Incompetent	Positive	31	14	Alcoholic	20 CHF auf der Strasse finden	35	55
27	23	1	Cold	Incompetent	Positive	12	8	Alcoholic	Eine Sternschnuppe sehen	35	55
27	24	1	Cold	Incompetent	Positive	41	14	Alcoholic	Beim Sportwetten gewinnen	35	55
27	25	1	Cold	Incompetent	Negative	21	15	Alcoholic	Ehe endet in einer bitteren Scheidung	35	55
27	26	1	Cold	Incompetent	Negative	22	8	Alcoholic	50 CHF auf der Strasse verlieren	35	55
27	27	1	Cold	Incompetent	Negative	41	30	Alcoholic	Starke, kaum aushaltbare Zahnschmerzen bekommen	35	55
27	28	1	Cold	Incompetent	Negative	8	41	Alcoholic	Sich eine Verwundung zuziehen, die genÃ¤ht werden muss	35	55
27	29	1	Cold	Incompetent	Negative	42	11	Alcoholic	Zeuge des Ausraubens einer Bankfiliale werden	35	55
27	30	1	Cold	Incompetent	Negative	42	17	Alcoholic	FÃ¤lschlicherweise fÃ¼r ein ernstes Verbrechen beschuldigt werden	35	55
27	31	1	Cold	Incompetent	Negative	20	50	Alcoholic	Von einem Hund gebissen werden	35	55
27	32	1	Cold	Incompetent	Negative	4	14	Alcoholic	Bei einem starken Sturm beobachten, wie ein Baum auf ein Haus fÃ¤llt	35	55
28	1	1	Cold	Incompetent	Positive	42	22	Alcoholic	Umarmt werden	0	16
28	2	1	Cold	Incompetent	Positive	30	2	Alcoholic	Ein Freund gibt zuvor geliehenes Geld zurÃ¼ck	0	16
28	3	1	Cold	Incompetent	Positive	23	4	Alcoholic	Verwandte haben, die einen bei einem Familienfest freundlich begrÃ¼ssen	0	16
28	4	1	Cold	Incompetent	Positive	26	0	Alcoholic	Ein heisses Bad/Dusche nehmen, an einem kalten Tag	0	16
28	5	1	Cold	Incompetent	Positive	21	3	Alcoholic	Einen lustigen Witz hÃ¶ren	0	16
28	6	1	Cold	Incompetent	Positive	19	0	Alcoholic	Ein neuer Nachbar kommt sich vorstellen	0	16
28	7	1	Cold	Incompetent	Positive	18	2	Alcoholic	Ein Song den man besonders gern hat, im Radio hÃ¶ren	0	16
28	8	1	Cold	Incompetent	Positive	16	4	Alcoholic	Einen alten Freund zufÃ¤llig auf der Strasse treffen	0	16
28	9	1	Cold	Incompetent	Negative	16	3	Alcoholic	GeschÃ¤ft schliesst gerade, wenn man ankommt	0	16
28	10	1	Cold	Incompetent	Negative	10	0	Alcoholic	Gammliges Essen im KÃ¼hlschrank finden	0	16
28	11	1	Cold	Incompetent	Negative	0	4	Alcoholic	Eine Ã¶ffentliche Toilette benutzen	0	16
28	12	1	Cold	Incompetent	Negative	12	3	Alcoholic	Kalten Kaffee/Tee trinken	0	16
28	13	1	Cold	Incompetent	Negative	14	7	Alcoholic	Computer stÃ¼rzt beim Schreiben eines Textes ab	0	16
28	14	1	Cold	Incompetent	Negative	25	4	Alcoholic	Ein Nachbar hÃ¶rt zu laut Musik	0	16
28	15	1	Cold	Incompetent	Negative	50	35	Alcoholic	Gebrochenes Herz nach Beziehungsende haben	0	16
28	16	1	Cold	Incompetent	Negative	0	0	Alcoholic	Von jemandem mit einer anderen Person verwechselt werden	0	16
28	17	1	Cold	Incompetent	Positive	31	8	Alcoholic	Erfolgreich eine Rede halten	0	16
28	18	1	Cold	Incompetent	Positive	30	22	Alcoholic	2 Stunden ein Kind hÃ¼ten und das Kind hat dabei Spass	0	16
28	19	1	Cold	Incompetent	Positive	12	3	Alcoholic	Einen Karaoke Contest gewinnen	0	16
28	20	1	Cold	Incompetent	Positive	50	42	Alcoholic	Einen Beststeller Ã¼ber das eigene Leben schreiben	0	16
28	21	1	Cold	Incompetent	Positive	45	7	Alcoholic	Ein Auto gewinnen	0	16
28	22	1	Cold	Incompetent	Positive	29	8	Alcoholic	20 CHF auf der Strasse finden	0	16
28	23	1	Cold	Incompetent	Positive	10	3	Alcoholic	Eine Sternschnuppe sehen	0	16
28	24	1	Cold	Incompetent	Positive	14	1	Alcoholic	Beim Sportwetten gewinnen	0	16
28	25	1	Cold	Incompetent	Negative	32	15	Alcoholic	Ehe endet in einer bitteren Scheidung	0	16
28	26	1	Cold	Incompetent	Negative	44	13	Alcoholic	50 CHF auf der Strasse verlieren	0	16
28	27	1	Cold	Incompetent	Negative	32	4	Alcoholic	Starke, kaum aushaltbare Zahnschmerzen bekommen	0	16
28	28	1	Cold	Incompetent	Negative	21	7	Alcoholic	Sich eine Verwundung zuziehen, die genÃ¤ht werden muss	0	16
28	29	1	Cold	Incompetent	Negative	11	9	Alcoholic	Zeuge des Ausraubens einer Bankfiliale werden	0	16
28	30	1	Cold	Incompetent	Negative	50	37	Alcoholic	FÃ¤lschlicherweise fÃ¼r ein ernstes Verbrechen beschuldigt werden	0	16
28	31	1	Cold	Incompetent	Negative	29	15	Alcoholic	Von einem Hund gebissen werden	0	16
28	32	1	Cold	Incompetent	Negative	9	5	Alcoholic	Bei einem starken Sturm beobachten, wie ein Baum auf ein Haus fÃ¤llt	0	16
29	1	1	Cold	Incompetent	Positive	48	29	Alcoholic	Umarmt werden	15	17
29	2	1	Cold	Incompetent	Positive	29	16	Alcoholic	Ein Freund gibt zuvor geliehenes Geld zurÃ¼ck	15	17
29	3	1	Cold	Incompetent	Positive	31	3	Alcoholic	Verwandte haben, die einen bei einem Familienfest freundlich begrÃ¼ssen	15	17
29	4	1	Cold	Incompetent	Positive	36	15	Alcoholic	Ein heisses Bad/Dusche nehmen, an einem kalten Tag	15	17
29	5	1	Cold	Incompetent	Positive	35	15	Alcoholic	Einen lustigen Witz hÃ¶ren	15	17
29	6	1	Cold	Incompetent	Positive	22	9	Alcoholic	Ein neuer Nachbar kommt sich vorstellen	15	17
29	7	1	Cold	Incompetent	Positive	15	2	Alcoholic	Ein Song den man besonders gern hat, im Radio hÃ¶ren	15	17
29	8	1	Cold	Incompetent	Positive	25	1	Alcoholic	Einen alten Freund zufÃ¤llig auf der Strasse treffen	15	17
29	9	1	Cold	Incompetent	Negative	20	9	Alcoholic	GeschÃ¤ft schliesst gerade, wenn man ankommt	15	17
29	10	1	Cold	Incompetent	Negative	6	4	Alcoholic	Gammliges Essen im KÃ¼hlschrank finden	15	17
29	11	1	Cold	Incompetent	Negative	7	0	Alcoholic	Eine Ã¶ffentliche Toilette benutzen	15	17
29	12	1	Cold	Incompetent	Negative	11	2	Alcoholic	Kalten Kaffee/Tee trinken	15	17
29	13	1	Cold	Incompetent	Negative	37	11	Alcoholic	Computer stÃ¼rzt beim Schreiben eines Textes ab	15	17
29	14	1	Cold	Incompetent	Negative	32	-8	Alcoholic	Ein Nachbar hÃ¶rt zu laut Musik	15	17
29	15	1	Cold	Incompetent	Negative	34	18	Alcoholic	Gebrochenes Herz nach Beziehungsende haben	15	17
29	16	1	Cold	Incompetent	Negative	13	1	Alcoholic	Von jemandem mit einer anderen Person verwechselt werden	15	17
29	17	1	Cold	Incompetent	Positive	42	30	Alcoholic	Erfolgreich eine Rede halten	15	17
29	18	1	Cold	Incompetent	Positive	40	15	Alcoholic	2 Stunden ein Kind hÃ¼ten und das Kind hat dabei Spass	15	17
29	19	1	Cold	Incompetent	Positive	23	2	Alcoholic	Einen Karaoke Contest gewinnen	15	17
29	20	1	Cold	Incompetent	Positive	46	28	Alcoholic	Einen Beststeller Ã¼ber das eigene Leben schreiben	15	17
29	21	1	Cold	Incompetent	Positive	50	39	Alcoholic	Ein Auto gewinnen	15	17
29	22	1	Cold	Incompetent	Positive	43	18	Alcoholic	20 CHF auf der Strasse finden	15	17
29	23	1	Cold	Incompetent	Positive	19	1	Alcoholic	Eine Sternschnuppe sehen	15	17
29	24	1	Cold	Incompetent	Positive	37	15	Alcoholic	Beim Sportwetten gewinnen	15	17
29	25	1	Cold	Incompetent	Negative	43	25	Alcoholic	Ehe endet in einer bitteren Scheidung	15	17
29	26	1	Cold	Incompetent	Negative	46	26	Alcoholic	50 CHF auf der Strasse verlieren	15	17
29	27	1	Cold	Incompetent	Negative	41	18	Alcoholic	Starke, kaum aushaltbare Zahnschmerzen bekommen	15	17
29	28	1	Cold	Incompetent	Negative	46	31	Alcoholic	Sich eine Verwundung zuziehen, die genÃ¤ht werden muss	15	17
29	29	1	Cold	Incompetent	Negative	18	6	Alcoholic	Zeuge des Ausraubens einer Bankfiliale werden	15	17
29	30	1	Cold	Incompetent	Negative	41	17	Alcoholic	FÃ¤lschlicherweise fÃ¼r ein ernstes Verbrechen beschuldigt werden	15	17
29	31	1	Cold	Incompetent	Negative	32	15	Alcoholic	Von einem Hund gebissen werden	15	17
29	32	1	Cold	Incompetent	Negative	28	7	Alcoholic	Bei einem starken Sturm beobachten, wie ein Baum auf ein Haus fÃ¤llt	15	17
31	1	1	Cold	Incompetent	Positive	49	33	Alcoholic	Umarmt werden	6	40
31	2	1	Cold	Incompetent	Positive	13	31	Alcoholic	Ein Freund gibt zuvor geliehenes Geld zurÃ¼ck	6	40
31	3	1	Cold	Incompetent	Positive	35	20	Alcoholic	Verwandte haben, die einen bei einem Familienfest freundlich begrÃ¼ssen	6	40
31	4	1	Cold	Incompetent	Positive	13	5	Alcoholic	Ein heisses Bad/Dusche nehmen, an einem kalten Tag	6	40
31	5	1	Cold	Incompetent	Positive	40	19	Alcoholic	Einen lustigen Witz hÃ¶ren	6	40
31	6	1	Cold	Incompetent	Positive	45	29	Alcoholic	Ein neuer Nachbar kommt sich vorstellen	6	40
31	7	1	Cold	Incompetent	Positive	28	13	Alcoholic	Ein Song den man besonders gern hat, im Radio hÃ¶ren	6	40
31	8	1	Cold	Incompetent	Positive	39	11	Alcoholic	Einen alten Freund zufÃ¤llig auf der Strasse treffen	6	40
31	9	1	Cold	Incompetent	Negative	19	-16	Alcoholic	GeschÃ¤ft schliesst gerade, wenn man ankommt	6	40
31	10	1	Cold	Incompetent	Negative	38	13	Alcoholic	Gammliges Essen im KÃ¼hlschrank finden	6	40
31	11	1	Cold	Incompetent	Negative	4	-2	Alcoholic	Eine Ã¶ffentliche Toilette benutzen	6	40
31	12	1	Cold	Incompetent	Negative	5	-14	Alcoholic	Kalten Kaffee/Tee trinken	6	40
31	13	1	Cold	Incompetent	Negative	2	9	Alcoholic	Computer stÃ¼rzt beim Schreiben eines Textes ab	6	40
31	14	1	Cold	Incompetent	Negative	-9	-9	Alcoholic	Ein Nachbar hÃ¶rt zu laut Musik	6	40
31	15	1	Cold	Incompetent	Negative	16	10	Alcoholic	Gebrochenes Herz nach Beziehungsende haben	6	40
31	16	1	Cold	Incompetent	Negative	-25	10	Alcoholic	Von jemandem mit einer anderen Person verwechselt werden	6	40
31	17	1	Cold	Incompetent	Positive	13	28	Alcoholic	Erfolgreich eine Rede halten	6	40
31	18	1	Cold	Incompetent	Positive	2	10	Alcoholic	2 Stunden ein Kind hÃ¼ten und das Kind hat dabei Spass	6	40
31	19	1	Cold	Incompetent	Positive	26	8	Alcoholic	Einen Karaoke Contest gewinnen	6	40
31	20	1	Cold	Incompetent	Positive	29	15	Alcoholic	Einen Beststeller Ã¼ber das eigene Leben schreiben	6	40
31	21	1	Cold	Incompetent	Positive	37	14	Alcoholic	Ein Auto gewinnen	6	40
31	22	1	Cold	Incompetent	Positive	50	35	Alcoholic	20 CHF auf der Strasse finden	6	40
31	23	1	Cold	Incompetent	Positive	15	31	Alcoholic	Eine Sternschnuppe sehen	6	40
31	24	1	Cold	Incompetent	Positive	33	13	Alcoholic	Beim Sportwetten gewinnen	6	40
31	25	1	Cold	Incompetent	Negative	27	13	Alcoholic	Ehe endet in einer bitteren Scheidung	6	40
31	26	1	Cold	Incompetent	Negative	48	4	Alcoholic	50 CHF auf der Strasse verlieren	6	40
31	27	1	Cold	Incompetent	Negative	35	5	Alcoholic	Starke, kaum aushaltbare Zahnschmerzen bekommen	6	40
31	28	1	Cold	Incompetent	Negative	36	20	Alcoholic	Sich eine Verwundung zuziehen, die genÃ¤ht werden muss	6	40
31	29	1	Cold	Incompetent	Negative	14	10	Alcoholic	Zeuge des Ausraubens einer Bankfiliale werden	6	40
31	30	1	Cold	Incompetent	Negative	33	22	Alcoholic	FÃ¤lschlicherweise fÃ¼r ein ernstes Verbrechen beschuldigt werden	6	40
31	31	1	Cold	Incompetent	Negative	9	2	Alcoholic	Von einem Hund gebissen werden	6	40
31	32	1	Cold	Incompetent	Negative	39	25	Alcoholic	Bei einem starken Sturm beobachten, wie ein Baum auf ein Haus fÃ¤llt	6	40
32	1	1	Cold	Incompetent	Positive	50	37	Alcoholic	Umarmt werden	8	22
32	2	1	Cold	Incompetent	Positive	39	20	Alcoholic	Ein Freund gibt zuvor geliehenes Geld zurÃ¼ck	8	22
32	3	1	Cold	Incompetent	Positive	50	29	Alcoholic	Verwandte haben, die einen bei einem Familienfest freundlich begrÃ¼ssen	8	22
32	4	1	Cold	Incompetent	Positive	30	18	Alcoholic	Ein heisses Bad/Dusche nehmen, an einem kalten Tag	8	22
32	5	1	Cold	Incompetent	Positive	42	14	Alcoholic	Einen lustigen Witz hÃ¶ren	8	22
32	6	1	Cold	Incompetent	Positive	7	0	Alcoholic	Ein neuer Nachbar kommt sich vorstellen	8	22
32	7	1	Cold	Incompetent	Positive	36	16	Alcoholic	Ein Song den man besonders gern hat, im Radio hÃ¶ren	8	22
32	8	1	Cold	Incompetent	Positive	28	14	Alcoholic	Einen alten Freund zufÃ¤llig auf der Strasse treffen	8	22
32	9	1	Cold	Incompetent	Negative	28	9	Alcoholic	GeschÃ¤ft schliesst gerade, wenn man ankommt	8	22
32	10	1	Cold	Incompetent	Negative	15	4	Alcoholic	Gammliges Essen im KÃ¼hlschrank finden	8	22
32	11	1	Cold	Incompetent	Negative	4	11	Alcoholic	Eine Ã¶ffentliche Toilette benutzen	8	22
32	12	1	Cold	Incompetent	Negative	8	32	Alcoholic	Kalten Kaffee/Tee trinken	8	22
32	13	1	Cold	Incompetent	Negative	42	19	Alcoholic	Computer stÃ¼rzt beim Schreiben eines Textes ab	8	22
32	14	1	Cold	Incompetent	Negative	36	8	Alcoholic	Ein Nachbar hÃ¶rt zu laut Musik	8	22
32	15	1	Cold	Incompetent	Negative	46	36	Alcoholic	Gebrochenes Herz nach Beziehungsende haben	8	22
32	16	1	Cold	Incompetent	Negative	0	0	Alcoholic	Von jemandem mit einer anderen Person verwechselt werden	8	22
32	17	1	Cold	Incompetent	Positive	45	15	Alcoholic	Erfolgreich eine Rede halten	8	22
32	18	1	Cold	Incompetent	Positive	27	13	Alcoholic	2 Stunden ein Kind hÃ¼ten und das Kind hat dabei Spass	8	22
32	19	1	Cold	Incompetent	Positive	34	5	Alcoholic	Einen Karaoke Contest gewinnen	8	22
32	20	1	Cold	Incompetent	Positive	39	20	Alcoholic	Einen Beststeller Ã¼ber das eigene Leben schreiben	8	22
32	21	1	Cold	Incompetent	Positive	23	-12	Alcoholic	Ein Auto gewinnen	8	22
32	22	1	Cold	Incompetent	Positive	39	15	Alcoholic	20 CHF auf der Strasse finden	8	22
32	23	1	Cold	Incompetent	Positive	24	11	Alcoholic	Eine Sternschnuppe sehen	8	22
32	24	1	Cold	Incompetent	Positive	40	16	Alcoholic	Beim Sportwetten gewinnen	8	22
32	25	1	Cold	Incompetent	Negative	48	30	Alcoholic	Ehe endet in einer bitteren Scheidung	8	22
32	26	1	Cold	Incompetent	Negative	40	23	Alcoholic	50 CHF auf der Strasse verlieren	8	22
32	27	1	Cold	Incompetent	Negative	45	17	Alcoholic	Starke, kaum aushaltbare Zahnschmerzen bekommen	8	22
32	28	1	Cold	Incompetent	Negative	40	26	Alcoholic	Sich eine Verwundung zuziehen, die genÃ¤ht werden muss	8	22
32	29	1	Cold	Incompetent	Negative	39	14	Alcoholic	Zeuge des Ausraubens einer Bankfiliale werden	8	22
32	30	1	Cold	Incompetent	Negative	41	20	Alcoholic	FÃ¤lschlicherweise fÃ¼r ein ernstes Verbrechen beschuldigt werden	8	22
32	31	1	Cold	Incompetent	Negative	43	26	Alcoholic	Von einem Hund gebissen werden	8	22
32	32	1	Cold	Incompetent	Negative	28	13	Alcoholic	Bei einem starken Sturm beobachten, wie ein Baum auf ein Haus fÃ¤llt	8	22
33	1	3	Cold	Incompetent	Positive	41	23	Alcoholic	Umarmt werden	0	28
33	2	3	Cold	Incompetent	Positive	46	15	Alcoholic	Ein Freund gibt zuvor geliehenes Geld zurÃ¼ck	0	28
33	3	3	Cold	Incompetent	Positive	38	25	Alcoholic	Verwandte haben, die einen bei einem Familienfest freundlich begrÃ¼ssen	0	28
33	4	3	Cold	Incompetent	Positive	50	26	Alcoholic	Ein heisses Bad/Dusche nehmen, an einem kalten Tag	0	28
33	5	3	Cold	Incompetent	Positive	37	15	Alcoholic	Einen lustigen Witz hÃ¶ren	0	28
33	6	3	Cold	Incompetent	Positive	4	6	Alcoholic	Ein neuer Nachbar kommt sich vorstellen	0	28
33	7	3	Cold	Incompetent	Positive	36	9	Alcoholic	Ein Song den man besonders gern hat, im Radio hÃ¶ren	0	28
33	8	3	Cold	Incompetent	Positive	3	11	Alcoholic	Einen alten Freund zufÃ¤llig auf der Strasse treffen	0	28
33	9	3	Cold	Incompetent	Negative	50	20	Alcoholic	GeschÃ¤ft schliesst gerade, wenn man ankommt	0	28
33	10	3	Cold	Incompetent	Negative	20	15	Alcoholic	Gammliges Essen im KÃ¼hlschrank finden	0	28
33	11	3	Cold	Incompetent	Negative	16	10	Alcoholic	Eine Ã¶ffentliche Toilette benutzen	0	28
33	12	3	Cold	Incompetent	Negative	19	8	Alcoholic	Kalten Kaffee/Tee trinken	0	28
33	13	3	Cold	Incompetent	Negative	50	14	Alcoholic	Computer stÃ¼rzt beim Schreiben eines Textes ab	0	28
33	14	3	Cold	Incompetent	Negative	18	3	Alcoholic	Ein Nachbar hÃ¶rt zu laut Musik	0	28
33	15	3	Cold	Incompetent	Negative	49	30	Alcoholic	Gebrochenes Herz nach Beziehungsende haben	0	28
33	16	3	Cold	Incompetent	Negative	16	8	Alcoholic	Von jemandem mit einer anderen Person verwechselt werden	0	28
33	17	3	Cold	Incompetent	Positive	39	17	Alcoholic	Erfolgreich eine Rede halten	0	28
33	18	3	Cold	Incompetent	Positive	17	-7	Alcoholic	2 Stunden ein Kind hÃ¼ten und das Kind hat dabei Spass	0	28
33	19	3	Cold	Incompetent	Positive	44	12	Alcoholic	Einen Karaoke Contest gewinnen	0	28
33	20	3	Cold	Incompetent	Positive	48	16	Alcoholic	Einen Beststeller Ã¼ber das eigene Leben schreiben	0	28
33	21	3	Cold	Incompetent	Positive	50	7	Alcoholic	Ein Auto gewinnen	0	28
33	22	3	Cold	Incompetent	Positive	26	10	Alcoholic	20 CHF auf der Strasse finden	0	28
33	23	3	Cold	Incompetent	Positive	46	18	Alcoholic	Eine Sternschnuppe sehen	0	28
33	24	3	Cold	Incompetent	Positive	50	3	Alcoholic	Beim Sportwetten gewinnen	0	28
33	25	3	Cold	Incompetent	Negative	50	39	Alcoholic	Ehe endet in einer bitteren Scheidung	0	28
33	26	3	Cold	Incompetent	Negative	36	18	Alcoholic	50 CHF auf der Strasse verlieren	0	28
33	27	3	Cold	Incompetent	Negative	50	10	Alcoholic	Starke, kaum aushaltbare Zahnschmerzen bekommen	0	28
33	28	3	Cold	Incompetent	Negative	50	23	Alcoholic	Sich eine Verwundung zuziehen, die genÃ¤ht werden muss	0	28
33	29	3	Cold	Incompetent	Negative	50	22	Alcoholic	Zeuge des Ausraubens einer Bankfiliale werden	0	28
33	30	3	Cold	Incompetent	Negative	50	28	Alcoholic	FÃ¤lschlicherweise fÃ¼r ein ernstes Verbrechen beschuldigt werden	0	28
33	31	3	Cold	Incompetent	Negative	46	21	Alcoholic	Von einem Hund gebissen werden	0	28
33	32	3	Cold	Incompetent	Negative	27	18	Alcoholic	Bei einem starken Sturm beobachten, wie ein Baum auf ein Haus fÃ¤llt	0	28
34	1	2	Cold	Incompetent	Positive	50	12	Alcoholic	Umarmt werden	12	12
34	2	2	Cold	Incompetent	Positive	36	20	Alcoholic	Ein Freund gibt zuvor geliehenes Geld zurÃ¼ck	12	12
34	3	2	Cold	Incompetent	Positive	14	23	Alcoholic	Verwandte haben, die einen bei einem Familienfest freundlich begrÃ¼ssen	12	12
34	4	2	Cold	Incompetent	Positive	30	19	Alcoholic	Ein heisses Bad/Dusche nehmen, an einem kalten Tag	12	12
34	5	2	Cold	Incompetent	Positive	29	36	Alcoholic	Einen lustigen Witz hÃ¶ren	12	12
34	6	2	Cold	Incompetent	Positive	11	14	Alcoholic	Ein neuer Nachbar kommt sich vorstellen	12	12
34	7	2	Cold	Incompetent	Positive	5	6	Alcoholic	Ein Song den man besonders gern hat, im Radio hÃ¶ren	12	12
34	8	2	Cold	Incompetent	Positive	16	12	Alcoholic	Einen alten Freund zufÃ¤llig auf der Strasse treffen	12	12
34	9	2	Cold	Incompetent	Negative	10	0	Alcoholic	GeschÃ¤ft schliesst gerade, wenn man ankommt	12	12
34	10	2	Cold	Incompetent	Negative	3	4	Alcoholic	Gammliges Essen im KÃ¼hlschrank finden	12	12
34	11	2	Cold	Incompetent	Negative	6	3	Alcoholic	Eine Ã¶ffentliche Toilette benutzen	12	12
34	12	2	Cold	Incompetent	Negative	0	0	Alcoholic	Kalten Kaffee/Tee trinken	12	12
34	13	2	Cold	Incompetent	Negative	34	28	Alcoholic	Computer stÃ¼rzt beim Schreiben eines Textes ab	12	12
34	14	2	Cold	Incompetent	Negative	0	-2	Alcoholic	Ein Nachbar hÃ¶rt zu laut Musik	12	12
34	15	2	Cold	Incompetent	Negative	14	15	Alcoholic	Gebrochenes Herz nach Beziehungsende haben	12	12
34	16	2	Cold	Incompetent	Negative	-4	-3	Alcoholic	Von jemandem mit einer anderen Person verwechselt werden	12	12
34	17	2	Cold	Incompetent	Positive	0	7	Alcoholic	Erfolgreich eine Rede halten	12	12
34	18	2	Cold	Incompetent	Positive	17	24	Alcoholic	2 Stunden ein Kind hÃ¼ten und das Kind hat dabei Spass	12	12
34	19	2	Cold	Incompetent	Positive	18	20	Alcoholic	Einen Karaoke Contest gewinnen	12	12
34	20	2	Cold	Incompetent	Positive	24	10	Alcoholic	Einen Beststeller Ã¼ber das eigene Leben schreiben	12	12
34	21	2	Cold	Incompetent	Positive	30	16	Alcoholic	Ein Auto gewinnen	12	12
34	22	2	Cold	Incompetent	Positive	33	34	Alcoholic	20 CHF auf der Strasse finden	12	12
34	23	2	Cold	Incompetent	Positive	37	37	Alcoholic	Eine Sternschnuppe sehen	12	12
34	24	2	Cold	Incompetent	Positive	6	4	Alcoholic	Beim Sportwetten gewinnen	12	12
34	25	2	Cold	Incompetent	Negative	32	11	Alcoholic	Ehe endet in einer bitteren Scheidung	12	12
34	26	2	Cold	Incompetent	Negative	31	37	Alcoholic	50 CHF auf der Strasse verlieren	12	12
34	27	2	Cold	Incompetent	Negative	36	41	Alcoholic	Starke, kaum aushaltbare Zahnschmerzen bekommen	12	12
34	28	2	Cold	Incompetent	Negative	6	15	Alcoholic	Sich eine Verwundung zuziehen, die genÃ¤ht werden muss	12	12
34	29	2	Cold	Incompetent	Negative	29	15	Alcoholic	Zeuge des Ausraubens einer Bankfiliale werden	12	12
34	30	2	Cold	Incompetent	Negative	33	27	Alcoholic	FÃ¤lschlicherweise fÃ¼r ein ernstes Verbrechen beschuldigt werden	12	12
34	31	2	Cold	Incompetent	Negative	17	15	Alcoholic	Von einem Hund gebissen werden	12	12
34	32	2	Cold	Incompetent	Negative	14	10	Alcoholic	Bei einem starken Sturm beobachten, wie ein Baum auf ein Haus fÃ¤llt	12	12
35	1	1	Cold	Incompetent	Positive	2	6	Alcoholic	Umarmt werden	30	32
35	2	1	Cold	Incompetent	Positive	10	41	Alcoholic	Ein Freund gibt zuvor geliehenes Geld zurÃ¼ck	30	32
35	3	1	Cold	Incompetent	Positive	-3	0	Alcoholic	Verwandte haben, die einen bei einem Familienfest freundlich begrÃ¼ssen	30	32
35	4	1	Cold	Incompetent	Positive	6	5	Alcoholic	Ein heisses Bad/Dusche nehmen, an einem kalten Tag	30	32
35	5	1	Cold	Incompetent	Positive	3	7	Alcoholic	Einen lustigen Witz hÃ¶ren	30	32
35	6	1	Cold	Incompetent	Positive	-11	14	Alcoholic	Ein neuer Nachbar kommt sich vorstellen	30	32
35	7	1	Cold	Incompetent	Positive	11	0	Alcoholic	Ein Song den man besonders gern hat, im Radio hÃ¶ren	30	32
35	8	1	Cold	Incompetent	Positive	-6	20	Alcoholic	Einen alten Freund zufÃ¤llig auf der Strasse treffen	30	32
35	9	1	Cold	Incompetent	Negative	34	2	Alcoholic	GeschÃ¤ft schliesst gerade, wenn man ankommt	30	32
35	10	1	Cold	Incompetent	Negative	0	3	Alcoholic	Gammliges Essen im KÃ¼hlschrank finden	30	32
35	11	1	Cold	Incompetent	Negative	-7	0	Alcoholic	Eine Ã¶ffentliche Toilette benutzen	30	32
35	12	1	Cold	Incompetent	Negative	2	2	Alcoholic	Kalten Kaffee/Tee trinken	30	32
35	13	1	Cold	Incompetent	Negative	3	20	Alcoholic	Computer stÃ¼rzt beim Schreiben eines Textes ab	30	32
35	14	1	Cold	Incompetent	Negative	3	0	Alcoholic	Ein Nachbar hÃ¶rt zu laut Musik	30	32
35	15	1	Cold	Incompetent	Negative	35	2	Alcoholic	Gebrochenes Herz nach Beziehungsende haben	30	32
35	16	1	Cold	Incompetent	Negative	4	0	Alcoholic	Von jemandem mit einer anderen Person verwechselt werden	30	32
35	17	1	Cold	Incompetent	Positive	5	0	Alcoholic	Erfolgreich eine Rede halten	30	32
35	18	1	Cold	Incompetent	Positive	8	-8	Alcoholic	2 Stunden ein Kind hÃ¼ten und das Kind hat dabei Spass	30	32
35	19	1	Cold	Incompetent	Positive	8	-10	Alcoholic	Einen Karaoke Contest gewinnen	30	32
35	20	1	Cold	Incompetent	Positive	10	-7	Alcoholic	Einen Beststeller Ã¼ber das eigene Leben schreiben	30	32
35	21	1	Cold	Incompetent	Positive	31	15	Alcoholic	Ein Auto gewinnen	30	32
35	22	1	Cold	Incompetent	Positive	21	0	Alcoholic	20 CHF auf der Strasse finden	30	32
35	23	1	Cold	Incompetent	Positive	0	3	Alcoholic	Eine Sternschnuppe sehen	30	32
35	24	1	Cold	Incompetent	Positive	27	2	Alcoholic	Beim Sportwetten gewinnen	30	32
35	25	1	Cold	Incompetent	Negative	22	3	Alcoholic	Ehe endet in einer bitteren Scheidung	30	32
35	26	1	Cold	Incompetent	Negative	23	1	Alcoholic	50 CHF auf der Strasse verlieren	30	32
35	27	1	Cold	Incompetent	Negative	33	0	Alcoholic	Starke, kaum aushaltbare Zahnschmerzen bekommen	30	32
35	28	1	Cold	Incompetent	Negative	7	4	Alcoholic	Sich eine Verwundung zuziehen, die genÃ¤ht werden muss	30	32
35	29	1	Cold	Incompetent	Negative	3	0	Alcoholic	Zeuge des Ausraubens einer Bankfiliale werden	30	32
35	30	1	Cold	Incompetent	Negative	18	2	Alcoholic	FÃ¤lschlicherweise fÃ¼r ein ernstes Verbrechen beschuldigt werden	30	32
35	31	1	Cold	Incompetent	Negative	15	13	Alcoholic	Von einem Hund gebissen werden	30	32
35	32	1	Cold	Incompetent	Negative	6	0	Alcoholic	Bei einem starken Sturm beobachten, wie ein Baum auf ein Haus fÃ¤llt	30	32
36	1	1	Cold	Incompetent	Positive	33	36	Alcoholic	Umarmt werden	29	43
36	2	1	Cold	Incompetent	Positive	9	17	Alcoholic	Ein Freund gibt zuvor geliehenes Geld zurÃ¼ck	29	43
36	3	1	Cold	Incompetent	Positive	36	21	Alcoholic	Verwandte haben, die einen bei einem Familienfest freundlich begrÃ¼ssen	29	43
36	4	1	Cold	Incompetent	Positive	27	21	Alcoholic	Ein heisses Bad/Dusche nehmen, an einem kalten Tag	29	43
36	5	1	Cold	Incompetent	Positive	42	33	Alcoholic	Einen lustigen Witz hÃ¶ren	29	43
36	6	1	Cold	Incompetent	Positive	21	17	Alcoholic	Ein neuer Nachbar kommt sich vorstellen	29	43
36	7	1	Cold	Incompetent	Positive	29	25	Alcoholic	Ein Song den man besonders gern hat, im Radio hÃ¶ren	29	43
36	8	1	Cold	Incompetent	Positive	27	33	Alcoholic	Einen alten Freund zufÃ¤llig auf der Strasse treffen	29	43
36	9	1	Cold	Incompetent	Negative	27	0	Alcoholic	GeschÃ¤ft schliesst gerade, wenn man ankommt	29	43
36	10	1	Cold	Incompetent	Negative	7	19	Alcoholic	Gammliges Essen im KÃ¼hlschrank finden	29	43
36	11	1	Cold	Incompetent	Negative	11	8	Alcoholic	Eine Ã¶ffentliche Toilette benutzen	29	43
36	12	1	Cold	Incompetent	Negative	0	21	Alcoholic	Kalten Kaffee/Tee trinken	29	43
36	13	1	Cold	Incompetent	Negative	26	0	Alcoholic	Computer stÃ¼rzt beim Schreiben eines Textes ab	29	43
36	14	1	Cold	Incompetent	Negative	29	19	Alcoholic	Ein Nachbar hÃ¶rt zu laut Musik	29	43
36	15	1	Cold	Incompetent	Negative	46	30	Alcoholic	Gebrochenes Herz nach Beziehungsende haben	29	43
36	16	1	Cold	Incompetent	Negative	0	6	Alcoholic	Von jemandem mit einer anderen Person verwechselt werden	29	43
36	17	1	Cold	Incompetent	Positive	45	41	Alcoholic	Erfolgreich eine Rede halten	29	43
36	18	1	Cold	Incompetent	Positive	6	30	Alcoholic	2 Stunden ein Kind hÃ¼ten und das Kind hat dabei Spass	29	43
36	19	1	Cold	Incompetent	Positive	34	31	Alcoholic	Einen Karaoke Contest gewinnen	29	43
36	20	1	Cold	Incompetent	Positive	46	48	Alcoholic	Einen Beststeller Ã¼ber das eigene Leben schreiben	29	43
36	21	1	Cold	Incompetent	Positive	33	20	Alcoholic	Ein Auto gewinnen	29	43
36	22	1	Cold	Incompetent	Positive	19	10	Alcoholic	20 CHF auf der Strasse finden	29	43
36	23	1	Cold	Incompetent	Positive	0	23	Alcoholic	Eine Sternschnuppe sehen	29	43
36	24	1	Cold	Incompetent	Positive	46	14	Alcoholic	Beim Sportwetten gewinnen	29	43
36	25	1	Cold	Incompetent	Negative	50	44	Alcoholic	Ehe endet in einer bitteren Scheidung	29	43
36	26	1	Cold	Incompetent	Negative	45	43	Alcoholic	50 CHF auf der Strasse verlieren	29	43
36	27	1	Cold	Incompetent	Negative	37	32	Alcoholic	Starke, kaum aushaltbare Zahnschmerzen bekommen	29	43
36	28	1	Cold	Incompetent	Negative	37	41	Alcoholic	Sich eine Verwundung zuziehen, die genÃ¤ht werden muss	29	43
36	29	1	Cold	Incompetent	Negative	26	20	Alcoholic	Zeuge des Ausraubens einer Bankfiliale werden	29	43
36	30	1	Cold	Incompetent	Negative	36	26	Alcoholic	FÃ¤lschlicherweise fÃ¼r ein ernstes Verbrechen beschuldigt werden	29	43
36	31	1	Cold	Incompetent	Negative	46	44	Alcoholic	Von einem Hund gebissen werden	29	43
36	32	1	Cold	Incompetent	Negative	27	11	Alcoholic	Bei einem starken Sturm beobachten, wie ein Baum auf ein Haus fÃ¤llt	29	43
37	1	2	Cold	Incompetent	Positive	50	50	Alcoholic	Umarmt werden	31	48
37	2	2	Cold	Incompetent	Positive	35	23	Alcoholic	Ein Freund gibt zuvor geliehenes Geld zurÃ¼ck	31	48
37	3	2	Cold	Incompetent	Positive	7	21	Alcoholic	Verwandte haben, die einen bei einem Familienfest freundlich begrÃ¼ssen	31	48
37	4	2	Cold	Incompetent	Positive	18	50	Alcoholic	Ein heisses Bad/Dusche nehmen, an einem kalten Tag	31	48
37	5	2	Cold	Incompetent	Positive	13	31	Alcoholic	Einen lustigen Witz hÃ¶ren	31	48
37	6	2	Cold	Incompetent	Positive	10	10	Alcoholic	Ein neuer Nachbar kommt sich vorstellen	31	48
37	7	2	Cold	Incompetent	Positive	26	8	Alcoholic	Ein Song den man besonders gern hat, im Radio hÃ¶ren	31	48
37	8	2	Cold	Incompetent	Positive	10	13	Alcoholic	Einen alten Freund zufÃ¤llig auf der Strasse treffen	31	48
37	9	2	Cold	Incompetent	Negative	0	4	Alcoholic	GeschÃ¤ft schliesst gerade, wenn man ankommt	31	48
37	10	2	Cold	Incompetent	Negative	10	0	Alcoholic	Gammliges Essen im KÃ¼hlschrank finden	31	48
37	11	2	Cold	Incompetent	Negative	2	4	Alcoholic	Eine Ã¶ffentliche Toilette benutzen	31	48
37	12	2	Cold	Incompetent	Negative	2	3	Alcoholic	Kalten Kaffee/Tee trinken	31	48
37	13	2	Cold	Incompetent	Negative	3	0	Alcoholic	Computer stÃ¼rzt beim Schreiben eines Textes ab	31	48
37	14	2	Cold	Incompetent	Negative	0	7	Alcoholic	Ein Nachbar hÃ¶rt zu laut Musik	31	48
37	15	2	Cold	Incompetent	Negative	50	50	Alcoholic	Gebrochenes Herz nach Beziehungsende haben	31	48
37	16	2	Cold	Incompetent	Negative	0	0	Alcoholic	Von jemandem mit einer anderen Person verwechselt werden	31	48
37	17	2	Cold	Incompetent	Positive	12	21	Alcoholic	Erfolgreich eine Rede halten	31	48
37	18	2	Cold	Incompetent	Positive	7	15	Alcoholic	2 Stunden ein Kind hÃ¼ten und das Kind hat dabei Spass	31	48
37	19	2	Cold	Incompetent	Positive	24	50	Alcoholic	Einen Karaoke Contest gewinnen	31	48
37	20	2	Cold	Incompetent	Positive	7	11	Alcoholic	Einen Beststeller Ã¼ber das eigene Leben schreiben	31	48
37	21	2	Cold	Incompetent	Positive	37	22	Alcoholic	Ein Auto gewinnen	31	48
37	22	2	Cold	Incompetent	Positive	14	3	Alcoholic	20 CHF auf der Strasse finden	31	48
37	23	2	Cold	Incompetent	Positive	13	38	Alcoholic	Eine Sternschnuppe sehen	31	48
37	24	2	Cold	Incompetent	Positive	12	15	Alcoholic	Beim Sportwetten gewinnen	31	48
37	25	2	Cold	Incompetent	Negative	19	7	Alcoholic	Ehe endet in einer bitteren Scheidung	31	48
37	26	2	Cold	Incompetent	Negative	4	12	Alcoholic	50 CHF auf der Strasse verlieren	31	48
37	27	2	Cold	Incompetent	Negative	49	0	Alcoholic	Starke, kaum aushaltbare Zahnschmerzen bekommen	31	48
37	28	2	Cold	Incompetent	Negative	29	36	Alcoholic	Sich eine Verwundung zuziehen, die genÃ¤ht werden muss	31	48
37	29	2	Cold	Incompetent	Negative	16	29	Alcoholic	Zeuge des Ausraubens einer Bankfiliale werden	31	48
37	30	2	Cold	Incompetent	Negative	50	50	Alcoholic	FÃ¤lschlicherweise fÃ¼r ein ernstes Verbrechen beschuldigt werden	31	48
37	31	2	Cold	Incompetent	Negative	48	36	Alcoholic	Von einem Hund gebissen werden	31	48
37	32	2	Cold	Incompetent	Negative	19	21	Alcoholic	Bei einem starken Sturm beobachten, wie ein Baum auf ein Haus fÃ¤llt	31	48
38	1	1	Cold	Incompetent	Positive	37	17	Alcoholic	Umarmt werden	0	6
38	2	1	Cold	Incompetent	Positive	18	14	Alcoholic	Ein Freund gibt zuvor geliehenes Geld zurÃ¼ck	0	6
38	3	1	Cold	Incompetent	Positive	33	12	Alcoholic	Verwandte haben, die einen bei einem Familienfest freundlich begrÃ¼ssen	0	6
38	4	1	Cold	Incompetent	Positive	31	18	Alcoholic	Ein heisses Bad/Dusche nehmen, an einem kalten Tag	0	6
38	5	1	Cold	Incompetent	Positive	31	19	Alcoholic	Einen lustigen Witz hÃ¶ren	0	6
38	6	1	Cold	Incompetent	Positive	18	13	Alcoholic	Ein neuer Nachbar kommt sich vorstellen	0	6
38	7	1	Cold	Incompetent	Positive	25	19	Alcoholic	Ein Song den man besonders gern hat, im Radio hÃ¶ren	0	6
38	8	1	Cold	Incompetent	Positive	31	20	Alcoholic	Einen alten Freund zufÃ¤llig auf der Strasse treffen	0	6
38	9	1	Cold	Incompetent	Negative	13	11	Alcoholic	GeschÃ¤ft schliesst gerade, wenn man ankommt	0	6
38	10	1	Cold	Incompetent	Negative	37	38	Alcoholic	Gammliges Essen im KÃ¼hlschrank finden	0	6
38	11	1	Cold	Incompetent	Negative	7	17	Alcoholic	Eine Ã¶ffentliche Toilette benutzen	0	6
38	12	1	Cold	Incompetent	Negative	0	0	Alcoholic	Kalten Kaffee/Tee trinken	0	6
38	13	1	Cold	Incompetent	Negative	39	22	Alcoholic	Computer stÃ¼rzt beim Schreiben eines Textes ab	0	6
38	14	1	Cold	Incompetent	Negative	17	13	Alcoholic	Ein Nachbar hÃ¶rt zu laut Musik	0	6
38	15	1	Cold	Incompetent	Negative	43	49	Alcoholic	Gebrochenes Herz nach Beziehungsende haben	0	6
38	16	1	Cold	Incompetent	Negative	0	0	Alcoholic	Von jemandem mit einer anderen Person verwechselt werden	0	6
38	17	1	Cold	Incompetent	Positive	47	11	Alcoholic	Erfolgreich eine Rede halten	0	6
38	18	1	Cold	Incompetent	Positive	14	10	Alcoholic	2 Stunden ein Kind hÃ¼ten und das Kind hat dabei Spass	0	6
38	19	1	Cold	Incompetent	Positive	35	15	Alcoholic	Einen Karaoke Contest gewinnen	0	6
38	20	1	Cold	Incompetent	Positive	39	24	Alcoholic	Einen Beststeller Ã¼ber das eigene Leben schreiben	0	6
38	21	1	Cold	Incompetent	Positive	47	30	Alcoholic	Ein Auto gewinnen	0	6
38	22	1	Cold	Incompetent	Positive	20	12	Alcoholic	20 CHF auf der Strasse finden	0	6
38	23	1	Cold	Incompetent	Positive	34	18	Alcoholic	Eine Sternschnuppe sehen	0	6
38	24	1	Cold	Incompetent	Positive	30	22	Alcoholic	Beim Sportwetten gewinnen	0	6
38	25	1	Cold	Incompetent	Negative	41	38	Alcoholic	Ehe endet in einer bitteren Scheidung	0	6
38	26	1	Cold	Incompetent	Negative	32	14	Alcoholic	50 CHF auf der Strasse verlieren	0	6
38	27	1	Cold	Incompetent	Negative	40	36	Alcoholic	Starke, kaum aushaltbare Zahnschmerzen bekommen	0	6
38	28	1	Cold	Incompetent	Negative	50	50	Alcoholic	Sich eine Verwundung zuziehen, die genÃ¤ht werden muss	0	6
38	29	1	Cold	Incompetent	Negative	16	36	Alcoholic	Zeuge des Ausraubens einer Bankfiliale werden	0	6
38	30	1	Cold	Incompetent	Negative	42	33	Alcoholic	FÃ¤lschlicherweise fÃ¼r ein ernstes Verbrechen beschuldigt werden	0	6
38	31	1	Cold	Incompetent	Negative	38	49	Alcoholic	Von einem Hund gebissen werden	0	6
38	32	1	Cold	Incompetent	Negative	13	34	Alcoholic	Bei einem starken Sturm beobachten, wie ein Baum auf ein Haus fÃ¤llt	0	6
39	1	1	Cold	Incompetent	Positive	31	0	Alcoholic	Umarmt werden	0	16
39	2	1	Cold	Incompetent	Positive	50	-1	Alcoholic	Ein Freund gibt zuvor geliehenes Geld zurÃ¼ck	0	16
39	3	1	Cold	Incompetent	Positive	-17	8	Alcoholic	Verwandte haben, die einen bei einem Familienfest freundlich begrÃ¼ssen	0	16
39	4	1	Cold	Incompetent	Positive	23	0	Alcoholic	Ein heisses Bad/Dusche nehmen, an einem kalten Tag	0	16
39	5	1	Cold	Incompetent	Positive	38	12	Alcoholic	Einen lustigen Witz hÃ¶ren	0	16
39	6	1	Cold	Incompetent	Positive	-13	-18	Alcoholic	Ein neuer Nachbar kommt sich vorstellen	0	16
39	7	1	Cold	Incompetent	Positive	37	17	Alcoholic	Ein Song den man besonders gern hat, im Radio hÃ¶ren	0	16
39	8	1	Cold	Incompetent	Positive	-24	14	Alcoholic	Einen alten Freund zufÃ¤llig auf der Strasse treffen	0	16
39	9	1	Cold	Incompetent	Negative	40	17	Alcoholic	GeschÃ¤ft schliesst gerade, wenn man ankommt	0	16
39	10	1	Cold	Incompetent	Negative	42	13	Alcoholic	Gammliges Essen im KÃ¼hlschrank finden	0	16
39	11	1	Cold	Incompetent	Negative	-30	42	Alcoholic	Eine Ã¶ffentliche Toilette benutzen	0	16
39	12	1	Cold	Incompetent	Negative	41	14	Alcoholic	Kalten Kaffee/Tee trinken	0	16
39	13	1	Cold	Incompetent	Negative	44	18	Alcoholic	Computer stÃ¼rzt beim Schreiben eines Textes ab	0	16
39	14	1	Cold	Incompetent	Negative	13	37	Alcoholic	Ein Nachbar hÃ¶rt zu laut Musik	0	16
39	15	1	Cold	Incompetent	Negative	43	20	Alcoholic	Gebrochenes Herz nach Beziehungsende haben	0	16
39	16	1	Cold	Incompetent	Negative	50	33	Alcoholic	Von jemandem mit einer anderen Person verwechselt werden	0	16
39	17	1	Cold	Incompetent	Positive	-13	-38	Alcoholic	Erfolgreich eine Rede halten	0	16
39	18	1	Cold	Incompetent	Positive	20	-30	Alcoholic	2 Stunden ein Kind hÃ¼ten und das Kind hat dabei Spass	0	16
39	19	1	Cold	Incompetent	Positive	16	10	Alcoholic	Einen Karaoke Contest gewinnen	0	16
39	20	1	Cold	Incompetent	Positive	0	-28	Alcoholic	Einen Beststeller Ã¼ber das eigene Leben schreiben	0	16
39	21	1	Cold	Incompetent	Positive	43	12	Alcoholic	Ein Auto gewinnen	0	16
39	22	1	Cold	Incompetent	Positive	42	14	Alcoholic	20 CHF auf der Strasse finden	0	16
39	23	1	Cold	Incompetent	Positive	45	13	Alcoholic	Eine Sternschnuppe sehen	0	16
39	24	1	Cold	Incompetent	Positive	18	0	Alcoholic	Beim Sportwetten gewinnen	0	16
39	25	1	Cold	Incompetent	Negative	0	44	Alcoholic	Ehe endet in einer bitteren Scheidung	0	16
39	26	1	Cold	Incompetent	Negative	44	31	Alcoholic	50 CHF auf der Strasse verlieren	0	16
39	27	1	Cold	Incompetent	Negative	50	44	Alcoholic	Starke, kaum aushaltbare Zahnschmerzen bekommen	0	16
39	28	1	Cold	Incompetent	Negative	47	37	Alcoholic	Sich eine Verwundung zuziehen, die genÃ¤ht werden muss	0	16
39	29	1	Cold	Incompetent	Negative	43	40	Alcoholic	Zeuge des Ausraubens einer Bankfiliale werden	0	16
39	30	1	Cold	Incompetent	Negative	42	21	Alcoholic	FÃ¤lschlicherweise fÃ¼r ein ernstes Verbrechen beschuldigt werden	0	16
39	31	1	Cold	Incompetent	Negative	50	36	Alcoholic	Von einem Hund gebissen werden	0	16
39	32	1	Cold	Incompetent	Negative	45	20	Alcoholic	Bei einem starken Sturm beobachten, wie ein Baum auf ein Haus fÃ¤llt	0	16
40	1	1	Cold	Incompetent	Positive	29	12	Alcoholic	Umarmt werden	29	24
40	2	1	Cold	Incompetent	Positive	16	12	Alcoholic	Ein Freund gibt zuvor geliehenes Geld zurÃ¼ck	29	24
40	3	1	Cold	Incompetent	Positive	22	18	Alcoholic	Verwandte haben, die einen bei einem Familienfest freundlich begrÃ¼ssen	29	24
40	4	1	Cold	Incompetent	Positive	33	20	Alcoholic	Ein heisses Bad/Dusche nehmen, an einem kalten Tag	29	24
40	5	1	Cold	Incompetent	Positive	20	17	Alcoholic	Einen lustigen Witz hÃ¶ren	29	24
40	6	1	Cold	Incompetent	Positive	21	10	Alcoholic	Ein neuer Nachbar kommt sich vorstellen	29	24
40	7	1	Cold	Incompetent	Positive	25	13	Alcoholic	Ein Song den man besonders gern hat, im Radio hÃ¶ren	29	24
40	8	1	Cold	Incompetent	Positive	23	19	Alcoholic	Einen alten Freund zufÃ¤llig auf der Strasse treffen	29	24
40	9	1	Cold	Incompetent	Negative	21	5	Alcoholic	GeschÃ¤ft schliesst gerade, wenn man ankommt	29	24
40	10	1	Cold	Incompetent	Negative	8	7	Alcoholic	Gammliges Essen im KÃ¼hlschrank finden	29	24
40	11	1	Cold	Incompetent	Negative	5	4	Alcoholic	Eine Ã¶ffentliche Toilette benutzen	29	24
40	12	1	Cold	Incompetent	Negative	4	4	Alcoholic	Kalten Kaffee/Tee trinken	29	24
40	13	1	Cold	Incompetent	Negative	20	11	Alcoholic	Computer stÃ¼rzt beim Schreiben eines Textes ab	29	24
40	14	1	Cold	Incompetent	Negative	14	18	Alcoholic	Ein Nachbar hÃ¶rt zu laut Musik	29	24
40	15	1	Cold	Incompetent	Negative	40	34	Alcoholic	Gebrochenes Herz nach Beziehungsende haben	29	24
40	16	1	Cold	Incompetent	Negative	0	0	Alcoholic	Von jemandem mit einer anderen Person verwechselt werden	29	24
40	17	1	Cold	Incompetent	Positive	27	15	Alcoholic	Erfolgreich eine Rede halten	29	24
40	18	1	Cold	Incompetent	Positive	34	19	Alcoholic	2 Stunden ein Kind hÃ¼ten und das Kind hat dabei Spass	29	24
40	19	1	Cold	Incompetent	Positive	25	17	Alcoholic	Einen Karaoke Contest gewinnen	29	24
40	20	1	Cold	Incompetent	Positive	50	23	Alcoholic	Einen Beststeller Ã¼ber das eigene Leben schreiben	29	24
40	21	1	Cold	Incompetent	Positive	34	17	Alcoholic	Ein Auto gewinnen	29	24
40	22	1	Cold	Incompetent	Positive	12	11	Alcoholic	20 CHF auf der Strasse finden	29	24
40	23	1	Cold	Incompetent	Positive	32	31	Alcoholic	Eine Sternschnuppe sehen	29	24
40	24	1	Cold	Incompetent	Positive	39	27	Alcoholic	Beim Sportwetten gewinnen	29	24
40	25	1	Cold	Incompetent	Negative	30	13	Alcoholic	Ehe endet in einer bitteren Scheidung	29	24
40	26	1	Cold	Incompetent	Negative	13	12	Alcoholic	50 CHF auf der Strasse verlieren	29	24
40	27	1	Cold	Incompetent	Negative	29	30	Alcoholic	Starke, kaum aushaltbare Zahnschmerzen bekommen	29	24
40	28	1	Cold	Incompetent	Negative	43	37	Alcoholic	Sich eine Verwundung zuziehen, die genÃ¤ht werden muss	29	24
40	29	1	Cold	Incompetent	Negative	31	18	Alcoholic	Zeuge des Ausraubens einer Bankfiliale werden	29	24
40	30	1	Cold	Incompetent	Negative	50	41	Alcoholic	FÃ¤lschlicherweise fÃ¼r ein ernstes Verbrechen beschuldigt werden	29	24
40	31	1	Cold	Incompetent	Negative	50	38	Alcoholic	Von einem Hund gebissen werden	29	24
40	32	1	Cold	Incompetent	Negative	1	16	Alcoholic	Bei einem starken Sturm beobachten, wie ein Baum auf ein Haus fÃ¤llt	29	24
41	1	1	Cold	Incompetent	Positive	40	50	Alcoholic	Umarmt werden	9	17
41	2	1	Cold	Incompetent	Positive	39	-13	Alcoholic	Ein Freund gibt zuvor geliehenes Geld zurÃ¼ck	9	17
41	3	1	Cold	Incompetent	Positive	42	35	Alcoholic	Verwandte haben, die einen bei einem Familienfest freundlich begrÃ¼ssen	9	17
41	4	1	Cold	Incompetent	Positive	46	39	Alcoholic	Ein heisses Bad/Dusche nehmen, an einem kalten Tag	9	17
41	5	1	Cold	Incompetent	Positive	19	36	Alcoholic	Einen lustigen Witz hÃ¶ren	9	17
41	6	1	Cold	Incompetent	Positive	-5	4	Alcoholic	Ein neuer Nachbar kommt sich vorstellen	9	17
41	7	1	Cold	Incompetent	Positive	27	0	Alcoholic	Ein Song den man besonders gern hat, im Radio hÃ¶ren	9	17
41	8	1	Cold	Incompetent	Positive	35	18	Alcoholic	Einen alten Freund zufÃ¤llig auf der Strasse treffen	9	17
41	9	1	Cold	Incompetent	Negative	28	0	Alcoholic	GeschÃ¤ft schliesst gerade, wenn man ankommt	9	17
41	10	1	Cold	Incompetent	Negative	50	38	Alcoholic	Gammliges Essen im KÃ¼hlschrank finden	9	17
41	11	1	Cold	Incompetent	Negative	12	0	Alcoholic	Eine Ã¶ffentliche Toilette benutzen	9	17
41	12	1	Cold	Incompetent	Negative	0	0	Alcoholic	Kalten Kaffee/Tee trinken	9	17
41	13	1	Cold	Incompetent	Negative	50	33	Alcoholic	Computer stÃ¼rzt beim Schreiben eines Textes ab	9	17
41	14	1	Cold	Incompetent	Negative	42	14	Alcoholic	Ein Nachbar hÃ¶rt zu laut Musik	9	17
41	15	1	Cold	Incompetent	Negative	50	27	Alcoholic	Gebrochenes Herz nach Beziehungsende haben	9	17
41	16	1	Cold	Incompetent	Negative	11	0	Alcoholic	Von jemandem mit einer anderen Person verwechselt werden	9	17
41	17	1	Cold	Incompetent	Positive	27	14	Alcoholic	Erfolgreich eine Rede halten	9	17
41	18	1	Cold	Incompetent	Positive	47	34	Alcoholic	2 Stunden ein Kind hÃ¼ten und das Kind hat dabei Spass	9	17
41	19	1	Cold	Incompetent	Positive	30	7	Alcoholic	Einen Karaoke Contest gewinnen	9	17
41	20	1	Cold	Incompetent	Positive	41	10	Alcoholic	Einen Beststeller Ã¼ber das eigene Leben schreiben	9	17
41	21	1	Cold	Incompetent	Positive	50	-11	Alcoholic	Ein Auto gewinnen	9	17
41	22	1	Cold	Incompetent	Positive	50	-11	Alcoholic	20 CHF auf der Strasse finden	9	17
41	23	1	Cold	Incompetent	Positive	10	39	Alcoholic	Eine Sternschnuppe sehen	9	17
41	24	1	Cold	Incompetent	Positive	50	-9	Alcoholic	Beim Sportwetten gewinnen	9	17
41	25	1	Cold	Incompetent	Negative	50	50	Alcoholic	Ehe endet in einer bitteren Scheidung	9	17
41	26	1	Cold	Incompetent	Negative	50	18	Alcoholic	50 CHF auf der Strasse verlieren	9	17
41	27	1	Cold	Incompetent	Negative	48	50	Alcoholic	Starke, kaum aushaltbare Zahnschmerzen bekommen	9	17
41	28	1	Cold	Incompetent	Negative	50	41	Alcoholic	Sich eine Verwundung zuziehen, die genÃ¤ht werden muss	9	17
41	29	1	Cold	Incompetent	Negative	48	19	Alcoholic	Zeuge des Ausraubens einer Bankfiliale werden	9	17
41	30	1	Cold	Incompetent	Negative	50	42	Alcoholic	FÃ¤lschlicherweise fÃ¼r ein ernstes Verbrechen beschuldigt werden	9	17
41	31	1	Cold	Incompetent	Negative	50	44	Alcoholic	Von einem Hund gebissen werden	9	17
41	32	1	Cold	Incompetent	Negative	17	12	Alcoholic	Bei einem starken Sturm beobachten, wie ein Baum auf ein Haus fÃ¤llt	9	17
42	1	3	Cold	Incompetent	Positive	25	-5	Alcoholic	Umarmt werden	7	42
42	2	3	Cold	Incompetent	Positive	12	-2	Alcoholic	Ein Freund gibt zuvor geliehenes Geld zurÃ¼ck	7	42
42	3	3	Cold	Incompetent	Positive	-33	-10	Alcoholic	Verwandte haben, die einen bei einem Familienfest freundlich begrÃ¼ssen	7	42
42	4	3	Cold	Incompetent	Positive	20	3	Alcoholic	Ein heisses Bad/Dusche nehmen, an einem kalten Tag	7	42
42	5	3	Cold	Incompetent	Positive	21	17	Alcoholic	Einen lustigen Witz hÃ¶ren	7	42
42	6	3	Cold	Incompetent	Positive	-13	-5	Alcoholic	Ein neuer Nachbar kommt sich vorstellen	7	42
42	7	3	Cold	Incompetent	Positive	35	2	Alcoholic	Ein Song den man besonders gern hat, im Radio hÃ¶ren	7	42
42	8	3	Cold	Incompetent	Positive	-6	-4	Alcoholic	Einen alten Freund zufÃ¤llig auf der Strasse treffen	7	42
42	9	3	Cold	Incompetent	Negative	27	10	Alcoholic	GeschÃ¤ft schliesst gerade, wenn man ankommt	7	42
42	10	3	Cold	Incompetent	Negative	34	15	Alcoholic	Gammliges Essen im KÃ¼hlschrank finden	7	42
42	11	3	Cold	Incompetent	Negative	33	16	Alcoholic	Eine Ã¶ffentliche Toilette benutzen	7	42
42	12	3	Cold	Incompetent	Negative	23	10	Alcoholic	Kalten Kaffee/Tee trinken	7	42
42	13	3	Cold	Incompetent	Negative	23	8	Alcoholic	Computer stÃ¼rzt beim Schreiben eines Textes ab	7	42
42	14	3	Cold	Incompetent	Negative	29	9	Alcoholic	Ein Nachbar hÃ¶rt zu laut Musik	7	42
42	15	3	Cold	Incompetent	Negative	40	29	Alcoholic	Gebrochenes Herz nach Beziehungsende haben	7	42
42	16	3	Cold	Incompetent	Negative	16	7	Alcoholic	Von jemandem mit einer anderen Person verwechselt werden	7	42
42	17	3	Cold	Incompetent	Positive	3	-9	Alcoholic	Erfolgreich eine Rede halten	7	42
42	18	3	Cold	Incompetent	Positive	-28	-27	Alcoholic	2 Stunden ein Kind hÃ¼ten und das Kind hat dabei Spass	7	42
42	19	3	Cold	Incompetent	Positive	9	-2	Alcoholic	Einen Karaoke Contest gewinnen	7	42
42	20	3	Cold	Incompetent	Positive	17	-5	Alcoholic	Einen Beststeller Ã¼ber das eigene Leben schreiben	7	42
42	21	3	Cold	Incompetent	Positive	29	4	Alcoholic	Ein Auto gewinnen	7	42
42	22	3	Cold	Incompetent	Positive	33	11	Alcoholic	20 CHF auf der Strasse finden	7	42
42	23	3	Cold	Incompetent	Positive	23	3	Alcoholic	Eine Sternschnuppe sehen	7	42
42	24	3	Cold	Incompetent	Positive	21	-19	Alcoholic	Beim Sportwetten gewinnen	7	42
42	25	3	Cold	Incompetent	Negative	41	19	Alcoholic	Ehe endet in einer bitteren Scheidung	7	42
42	26	3	Cold	Incompetent	Negative	34	13	Alcoholic	50 CHF auf der Strasse verlieren	7	42
42	27	3	Cold	Incompetent	Negative	32	14	Alcoholic	Starke, kaum aushaltbare Zahnschmerzen bekommen	7	42
42	28	3	Cold	Incompetent	Negative	40	18	Alcoholic	Sich eine Verwundung zuziehen, die genÃ¤ht werden muss	7	42
42	29	3	Cold	Incompetent	Negative	29	17	Alcoholic	Zeuge des Ausraubens einer Bankfiliale werden	7	42
42	30	3	Cold	Incompetent	Negative	34	17	Alcoholic	FÃ¤lschlicherweise fÃ¼r ein ernstes Verbrechen beschuldigt werden	7	42
42	31	3	Cold	Incompetent	Negative	42	33	Alcoholic	Von einem Hund gebissen werden	7	42
42	32	3	Cold	Incompetent	Negative	24	7	Alcoholic	Bei einem starken Sturm beobachten, wie ein Baum auf ein Haus fÃ¤llt	7	42
43	1	2	Cold	Incompetent	Positive	31	22	Alcoholic	Umarmt werden	36	36
43	2	2	Cold	Incompetent	Positive	21	13	Alcoholic	Ein Freund gibt zuvor geliehenes Geld zurÃ¼ck	36	36
43	3	2	Cold	Incompetent	Positive	32	29	Alcoholic	Verwandte haben, die einen bei einem Familienfest freundlich begrÃ¼ssen	36	36
43	4	2	Cold	Incompetent	Positive	22	8	Alcoholic	Ein heisses Bad/Dusche nehmen, an einem kalten Tag	36	36
43	5	2	Cold	Incompetent	Positive	21	0	Alcoholic	Einen lustigen Witz hÃ¶ren	36	36
43	6	2	Cold	Incompetent	Positive	33	31	Alcoholic	Ein neuer Nachbar kommt sich vorstellen	36	36
43	7	2	Cold	Incompetent	Positive	29	25	Alcoholic	Ein Song den man besonders gern hat, im Radio hÃ¶ren	36	36
43	8	2	Cold	Incompetent	Positive	32	23	Alcoholic	Einen alten Freund zufÃ¤llig auf der Strasse treffen	36	36
43	9	2	Cold	Incompetent	Negative	9	4	Alcoholic	GeschÃ¤ft schliesst gerade, wenn man ankommt	36	36
43	10	2	Cold	Incompetent	Negative	4	16	Alcoholic	Gammliges Essen im KÃ¼hlschrank finden	36	36
43	11	2	Cold	Incompetent	Negative	7	1	Alcoholic	Eine Ã¶ffentliche Toilette benutzen	36	36
43	12	2	Cold	Incompetent	Negative	13	9	Alcoholic	Kalten Kaffee/Tee trinken	36	36
43	13	2	Cold	Incompetent	Negative	29	17	Alcoholic	Computer stÃ¼rzt beim Schreiben eines Textes ab	36	36
43	14	2	Cold	Incompetent	Negative	23	16	Alcoholic	Ein Nachbar hÃ¶rt zu laut Musik	36	36
43	15	2	Cold	Incompetent	Negative	37	23	Alcoholic	Gebrochenes Herz nach Beziehungsende haben	36	36
43	16	2	Cold	Incompetent	Negative	18	9	Alcoholic	Von jemandem mit einer anderen Person verwechselt werden	36	36
43	17	2	Cold	Incompetent	Positive	21	13	Alcoholic	Erfolgreich eine Rede halten	36	36
43	18	2	Cold	Incompetent	Positive	22	13	Alcoholic	2 Stunden ein Kind hÃ¼ten und das Kind hat dabei Spass	36	36
43	19	2	Cold	Incompetent	Positive	29	20	Alcoholic	Einen Karaoke Contest gewinnen	36	36
43	20	2	Cold	Incompetent	Positive	26	14	Alcoholic	Einen Beststeller Ã¼ber das eigene Leben schreiben	36	36
43	21	2	Cold	Incompetent	Positive	35	25	Alcoholic	Ein Auto gewinnen	36	36
43	22	2	Cold	Incompetent	Positive	29	25	Alcoholic	20 CHF auf der Strasse finden	36	36
43	23	2	Cold	Incompetent	Positive	24	0	Alcoholic	Eine Sternschnuppe sehen	36	36
43	24	2	Cold	Incompetent	Positive	34	22	Alcoholic	Beim Sportwetten gewinnen	36	36
43	25	2	Cold	Incompetent	Negative	35	23	Alcoholic	Ehe endet in einer bitteren Scheidung	36	36
43	26	2	Cold	Incompetent	Negative	25	17	Alcoholic	50 CHF auf der Strasse verlieren	36	36
43	27	2	Cold	Incompetent	Negative	20	12	Alcoholic	Starke, kaum aushaltbare Zahnschmerzen bekommen	36	36
43	28	2	Cold	Incompetent	Negative	20	13	Alcoholic	Sich eine Verwundung zuziehen, die genÃ¤ht werden muss	36	36
43	29	2	Cold	Incompetent	Negative	28	26	Alcoholic	Zeuge des Ausraubens einer Bankfiliale werden	36	36
43	30	2	Cold	Incompetent	Negative	34	22	Alcoholic	FÃ¤lschlicherweise fÃ¼r ein ernstes Verbrechen beschuldigt werden	36	36
43	31	2	Cold	Incompetent	Negative	18	12	Alcoholic	Von einem Hund gebissen werden	36	36
43	32	2	Cold	Incompetent	Negative	29	24	Alcoholic	Bei einem starken Sturm beobachten, wie ein Baum auf ein Haus fÃ¤llt	36	36
44	1	1	Cold	Incompetent	Positive	9	31	Alcoholic	Umarmt werden	0	22
44	2	1	Cold	Incompetent	Positive	40	12	Alcoholic	Ein Freund gibt zuvor geliehenes Geld zurÃ¼ck	0	22
44	3	1	Cold	Incompetent	Positive	-50	-35	Alcoholic	Verwandte haben, die einen bei einem Familienfest freundlich begrÃ¼ssen	0	22
44	4	1	Cold	Incompetent	Positive	47	23	Alcoholic	Ein heisses Bad/Dusche nehmen, an einem kalten Tag	0	22
44	5	1	Cold	Incompetent	Positive	21	10	Alcoholic	Einen lustigen Witz hÃ¶ren	0	22
44	6	1	Cold	Incompetent	Positive	0	-28	Alcoholic	Ein neuer Nachbar kommt sich vorstellen	0	22
44	7	1	Cold	Incompetent	Positive	29	-1	Alcoholic	Ein Song den man besonders gern hat, im Radio hÃ¶ren	0	22
44	8	1	Cold	Incompetent	Positive	-29	-11	Alcoholic	Einen alten Freund zufÃ¤llig auf der Strasse treffen	0	22
44	9	1	Cold	Incompetent	Negative	0	0	Alcoholic	GeschÃ¤ft schliesst gerade, wenn man ankommt	0	22
44	10	1	Cold	Incompetent	Negative	0	4	Alcoholic	Gammliges Essen im KÃ¼hlschrank finden	0	22
44	11	1	Cold	Incompetent	Negative	0	49	Alcoholic	Eine Ã¶ffentliche Toilette benutzen	0	22
44	12	1	Cold	Incompetent	Negative	1	16	Alcoholic	Kalten Kaffee/Tee trinken	0	22
44	13	1	Cold	Incompetent	Negative	0	0	Alcoholic	Computer stÃ¼rzt beim Schreiben eines Textes ab	0	22
44	14	1	Cold	Incompetent	Negative	0	0	Alcoholic	Ein Nachbar hÃ¶rt zu laut Musik	0	22
44	15	1	Cold	Incompetent	Negative	50	46	Alcoholic	Gebrochenes Herz nach Beziehungsende haben	0	22
44	16	1	Cold	Incompetent	Negative	0	0	Alcoholic	Von jemandem mit einer anderen Person verwechselt werden	0	22
44	17	1	Cold	Incompetent	Positive	0	-2	Alcoholic	Erfolgreich eine Rede halten	0	22
44	18	1	Cold	Incompetent	Positive	-45	-21	Alcoholic	2 Stunden ein Kind hÃ¼ten und das Kind hat dabei Spass	0	22
44	19	1	Cold	Incompetent	Positive	0	0	Alcoholic	Einen Karaoke Contest gewinnen	0	22
44	20	1	Cold	Incompetent	Positive	0	-2	Alcoholic	Einen Beststeller Ã¼ber das eigene Leben schreiben	0	22
44	21	1	Cold	Incompetent	Positive	13	0	Alcoholic	Ein Auto gewinnen	0	22
44	22	1	Cold	Incompetent	Positive	49	18	Alcoholic	20 CHF auf der Strasse finden	0	22
44	23	1	Cold	Incompetent	Positive	3	0	Alcoholic	Eine Sternschnuppe sehen	0	22
44	24	1	Cold	Incompetent	Positive	24	0	Alcoholic	Beim Sportwetten gewinnen	0	22
44	25	1	Cold	Incompetent	Negative	33	26	Alcoholic	Ehe endet in einer bitteren Scheidung	0	22
44	26	1	Cold	Incompetent	Negative	50	34	Alcoholic	50 CHF auf der Strasse verlieren	0	22
44	27	1	Cold	Incompetent	Negative	50	50	Alcoholic	Starke, kaum aushaltbare Zahnschmerzen bekommen	0	22
44	28	1	Cold	Incompetent	Negative	6	0	Alcoholic	Sich eine Verwundung zuziehen, die genÃ¤ht werden muss	0	22
44	29	1	Cold	Incompetent	Negative	18	6	Alcoholic	Zeuge des Ausraubens einer Bankfiliale werden	0	22
44	30	1	Cold	Incompetent	Negative	20	17	Alcoholic	FÃ¤lschlicherweise fÃ¼r ein ernstes Verbrechen beschuldigt werden	0	22
44	31	1	Cold	Incompetent	Negative	50	50	Alcoholic	Von einem Hund gebissen werden	0	22
44	32	1	Cold	Incompetent	Negative	22	19	Alcoholic	Bei einem starken Sturm beobachten, wie ein Baum auf ein Haus fÃ¤llt	0	22
46	1	1	Cold	Incompetent	Positive	48	28	Alcoholic	Umarmt werden	7	15
46	2	1	Cold	Incompetent	Positive	45	6	Alcoholic	Ein Freund gibt zuvor geliehenes Geld zurÃ¼ck	7	15
46	3	1	Cold	Incompetent	Positive	41	27	Alcoholic	Verwandte haben, die einen bei einem Familienfest freundlich begrÃ¼ssen	7	15
46	4	1	Cold	Incompetent	Positive	32	14	Alcoholic	Ein heisses Bad/Dusche nehmen, an einem kalten Tag	7	15
46	5	1	Cold	Incompetent	Positive	47	27	Alcoholic	Einen lustigen Witz hÃ¶ren	7	15
46	6	1	Cold	Incompetent	Positive	39	0	Alcoholic	Ein neuer Nachbar kommt sich vorstellen	7	15
46	7	1	Cold	Incompetent	Positive	45	34	Alcoholic	Ein Song den man besonders gern hat, im Radio hÃ¶ren	7	15
46	8	1	Cold	Incompetent	Positive	47	26	Alcoholic	Einen alten Freund zufÃ¤llig auf der Strasse treffen	7	15
46	9	1	Cold	Incompetent	Negative	26	0	Alcoholic	GeschÃ¤ft schliesst gerade, wenn man ankommt	7	15
46	10	1	Cold	Incompetent	Negative	29	0	Alcoholic	Gammliges Essen im KÃ¼hlschrank finden	7	15
46	11	1	Cold	Incompetent	Negative	0	0	Alcoholic	Eine Ã¶ffentliche Toilette benutzen	7	15
46	12	1	Cold	Incompetent	Negative	14	0	Alcoholic	Kalten Kaffee/Tee trinken	7	15
46	13	1	Cold	Incompetent	Negative	49	25	Alcoholic	Computer stÃ¼rzt beim Schreiben eines Textes ab	7	15
46	14	1	Cold	Incompetent	Negative	25	0	Alcoholic	Ein Nachbar hÃ¶rt zu laut Musik	7	15
46	15	1	Cold	Incompetent	Negative	50	27	Alcoholic	Gebrochenes Herz nach Beziehungsende haben	7	15
46	16	1	Cold	Incompetent	Negative	0	0	Alcoholic	Von jemandem mit einer anderen Person verwechselt werden	7	15
46	17	1	Cold	Incompetent	Positive	45	33	Alcoholic	Erfolgreich eine Rede halten	7	15
46	18	1	Cold	Incompetent	Positive	47	30	Alcoholic	2 Stunden ein Kind hÃ¼ten und das Kind hat dabei Spass	7	15
46	19	1	Cold	Incompetent	Positive	40	16	Alcoholic	Einen Karaoke Contest gewinnen	7	15
46	20	1	Cold	Incompetent	Positive	50	26	Alcoholic	Einen Beststeller Ã¼ber das eigene Leben schreiben	7	15
46	21	1	Cold	Incompetent	Positive	50	15	Alcoholic	Ein Auto gewinnen	7	15
46	22	1	Cold	Incompetent	Positive	41	24	Alcoholic	20 CHF auf der Strasse finden	7	15
46	23	1	Cold	Incompetent	Positive	47	35	Alcoholic	Eine Sternschnuppe sehen	7	15
46	24	1	Cold	Incompetent	Positive	49	28	Alcoholic	Beim Sportwetten gewinnen	7	15
46	25	1	Cold	Incompetent	Negative	49	23	Alcoholic	Ehe endet in einer bitteren Scheidung	7	15
46	26	1	Cold	Incompetent	Negative	38	24	Alcoholic	50 CHF auf der Strasse verlieren	7	15
46	27	1	Cold	Incompetent	Negative	48	31	Alcoholic	Starke, kaum aushaltbare Zahnschmerzen bekommen	7	15
46	28	1	Cold	Incompetent	Negative	50	30	Alcoholic	Sich eine Verwundung zuziehen, die genÃ¤ht werden muss	7	15
46	29	1	Cold	Incompetent	Negative	40	18	Alcoholic	Zeuge des Ausraubens einer Bankfiliale werden	7	15
46	30	1	Cold	Incompetent	Negative	49	20	Alcoholic	FÃ¤lschlicherweise fÃ¼r ein ernstes Verbrechen beschuldigt werden	7	15
46	31	1	Cold	Incompetent	Negative	50	28	Alcoholic	Von einem Hund gebissen werden	7	15
46	32	1	Cold	Incompetent	Negative	42	15	Alcoholic	Bei einem starken Sturm beobachten, wie ein Baum auf ein Haus fÃ¤llt	7	15
47	1	1	Cold	Incompetent	Positive	17	9	Alcoholic	Umarmt werden	7	34
47	2	1	Cold	Incompetent	Positive	27	2	Alcoholic	Ein Freund gibt zuvor geliehenes Geld zurÃ¼ck	7	34
47	3	1	Cold	Incompetent	Positive	43	10	Alcoholic	Verwandte haben, die einen bei einem Familienfest freundlich begrÃ¼ssen	7	34
47	4	1	Cold	Incompetent	Positive	41	7	Alcoholic	Ein heisses Bad/Dusche nehmen, an einem kalten Tag	7	34
47	5	1	Cold	Incompetent	Positive	21	17	Alcoholic	Einen lustigen Witz hÃ¶ren	7	34
47	6	1	Cold	Incompetent	Positive	10	4	Alcoholic	Ein neuer Nachbar kommt sich vorstellen	7	34
47	7	1	Cold	Incompetent	Positive	27	7	Alcoholic	Ein Song den man besonders gern hat, im Radio hÃ¶ren	7	34
47	8	1	Cold	Incompetent	Positive	25	4	Alcoholic	Einen alten Freund zufÃ¤llig auf der Strasse treffen	7	34
47	9	1	Cold	Incompetent	Negative	25	2	Alcoholic	GeschÃ¤ft schliesst gerade, wenn man ankommt	7	34
47	10	1	Cold	Incompetent	Negative	30	5	Alcoholic	Gammliges Essen im KÃ¼hlschrank finden	7	34
47	11	1	Cold	Incompetent	Negative	20	5	Alcoholic	Eine Ã¶ffentliche Toilette benutzen	7	34
47	12	1	Cold	Incompetent	Negative	19	7	Alcoholic	Kalten Kaffee/Tee trinken	7	34
47	13	1	Cold	Incompetent	Negative	17	7	Alcoholic	Computer stÃ¼rzt beim Schreiben eines Textes ab	7	34
47	14	1	Cold	Incompetent	Negative	26	2	Alcoholic	Ein Nachbar hÃ¶rt zu laut Musik	7	34
47	15	1	Cold	Incompetent	Negative	50	43	Alcoholic	Gebrochenes Herz nach Beziehungsende haben	7	34
47	16	1	Cold	Incompetent	Negative	17	2	Alcoholic	Von jemandem mit einer anderen Person verwechselt werden	7	34
47	17	1	Cold	Incompetent	Positive	50	5	Alcoholic	Erfolgreich eine Rede halten	7	34
47	18	1	Cold	Incompetent	Positive	-1	-2	Alcoholic	2 Stunden ein Kind hÃ¼ten und das Kind hat dabei Spass	7	34
47	19	1	Cold	Incompetent	Positive	40	0	Alcoholic	Einen Karaoke Contest gewinnen	7	34
47	20	1	Cold	Incompetent	Positive	50	-1	Alcoholic	Einen Beststeller Ã¼ber das eigene Leben schreiben	7	34
47	21	1	Cold	Incompetent	Positive	35	2	Alcoholic	Ein Auto gewinnen	7	34
47	22	1	Cold	Incompetent	Positive	50	9	Alcoholic	20 CHF auf der Strasse finden	7	34
47	23	1	Cold	Incompetent	Positive	44	22	Alcoholic	Eine Sternschnuppe sehen	7	34
47	24	1	Cold	Incompetent	Positive	50	-41	Alcoholic	Beim Sportwetten gewinnen	7	34
47	25	1	Cold	Incompetent	Negative	50	38	Alcoholic	Ehe endet in einer bitteren Scheidung	7	34
47	26	1	Cold	Incompetent	Negative	21	1	Alcoholic	50 CHF auf der Strasse verlieren	7	34
47	27	1	Cold	Incompetent	Negative	24	12	Alcoholic	Starke, kaum aushaltbare Zahnschmerzen bekommen	7	34
47	28	1	Cold	Incompetent	Negative	32	4	Alcoholic	Sich eine Verwundung zuziehen, die genÃ¤ht werden muss	7	34
47	29	1	Cold	Incompetent	Negative	22	5	Alcoholic	Zeuge des Ausraubens einer Bankfiliale werden	7	34
47	30	1	Cold	Incompetent	Negative	42	18	Alcoholic	FÃ¤lschlicherweise fÃ¼r ein ernstes Verbrechen beschuldigt werden	7	34
47	31	1	Cold	Incompetent	Negative	35	15	Alcoholic	Von einem Hund gebissen werden	7	34
47	32	1	Cold	Incompetent	Negative	46	28	Alcoholic	Bei einem starken Sturm beobachten, wie ein Baum auf ein Haus fÃ¤llt	7	34
48	1	1	Cold	Incompetent	Positive	24	10	Alcoholic	Umarmt werden	0	10
48	2	1	Cold	Incompetent	Positive	34	-3	Alcoholic	Ein Freund gibt zuvor geliehenes Geld zurÃ¼ck	0	10
48	3	1	Cold	Incompetent	Positive	0	6	Alcoholic	Verwandte haben, die einen bei einem Familienfest freundlich begrÃ¼ssen	0	10
48	4	1	Cold	Incompetent	Positive	32	0	Alcoholic	Ein heisses Bad/Dusche nehmen, an einem kalten Tag	0	10
48	5	1	Cold	Incompetent	Positive	14	0	Alcoholic	Einen lustigen Witz hÃ¶ren	0	10
48	6	1	Cold	Incompetent	Positive	11	-7	Alcoholic	Ein neuer Nachbar kommt sich vorstellen	0	10
48	7	1	Cold	Incompetent	Positive	28	2	Alcoholic	Ein Song den man besonders gern hat, im Radio hÃ¶ren	0	10
48	8	1	Cold	Incompetent	Positive	25	5	Alcoholic	Einen alten Freund zufÃ¤llig auf der Strasse treffen	0	10
48	9	1	Cold	Incompetent	Negative	41	2	Alcoholic	GeschÃ¤ft schliesst gerade, wenn man ankommt	0	10
48	10	1	Cold	Incompetent	Negative	20	0	Alcoholic	Gammliges Essen im KÃ¼hlschrank finden	0	10
48	11	1	Cold	Incompetent	Negative	0	0	Alcoholic	Eine Ã¶ffentliche Toilette benutzen	0	10
48	12	1	Cold	Incompetent	Negative	17	2	Alcoholic	Kalten Kaffee/Tee trinken	0	10
48	13	1	Cold	Incompetent	Negative	16	0	Alcoholic	Computer stÃ¼rzt beim Schreiben eines Textes ab	0	10
48	14	1	Cold	Incompetent	Negative	41	1	Alcoholic	Ein Nachbar hÃ¶rt zu laut Musik	0	10
48	15	1	Cold	Incompetent	Negative	46	6	Alcoholic	Gebrochenes Herz nach Beziehungsende haben	0	10
48	16	1	Cold	Incompetent	Negative	2	0	Alcoholic	Von jemandem mit einer anderen Person verwechselt werden	0	10
48	17	1	Cold	Incompetent	Positive	22	-18	Alcoholic	Erfolgreich eine Rede halten	0	10
48	18	1	Cold	Incompetent	Positive	27	-10	Alcoholic	2 Stunden ein Kind hÃ¼ten und das Kind hat dabei Spass	0	10
48	19	1	Cold	Incompetent	Positive	0	-10	Alcoholic	Einen Karaoke Contest gewinnen	0	10
48	20	1	Cold	Incompetent	Positive	46	-5	Alcoholic	Einen Beststeller Ã¼ber das eigene Leben schreiben	0	10
48	21	1	Cold	Incompetent	Positive	50	-32	Alcoholic	Ein Auto gewinnen	0	10
48	22	1	Cold	Incompetent	Positive	50	-5	Alcoholic	20 CHF auf der Strasse finden	0	10
48	23	1	Cold	Incompetent	Positive	20	0	Alcoholic	Eine Sternschnuppe sehen	0	10
48	24	1	Cold	Incompetent	Positive	50	-11	Alcoholic	Beim Sportwetten gewinnen	0	10
48	25	1	Cold	Incompetent	Negative	49	3	Alcoholic	Ehe endet in einer bitteren Scheidung	0	10
48	26	1	Cold	Incompetent	Negative	50	15	Alcoholic	50 CHF auf der Strasse verlieren	0	10
48	27	1	Cold	Incompetent	Negative	45	0	Alcoholic	Starke, kaum aushaltbare Zahnschmerzen bekommen	0	10
48	28	1	Cold	Incompetent	Negative	38	7	Alcoholic	Sich eine Verwundung zuziehen, die genÃ¤ht werden muss	0	10
48	29	1	Cold	Incompetent	Negative	18	6	Alcoholic	Zeuge des Ausraubens einer Bankfiliale werden	0	10
48	30	1	Cold	Incompetent	Negative	44	15	Alcoholic	FÃ¤lschlicherweise fÃ¼r ein ernstes Verbrechen beschuldigt werden	0	10
48	31	1	Cold	Incompetent	Negative	44	14	Alcoholic	Von einem Hund gebissen werden	0	10
48	32	1	Cold	Incompetent	Negative	18	0	Alcoholic	Bei einem starken Sturm beobachten, wie ein Baum auf ein Haus fÃ¤llt	0	10
49	1	1	Cold	Incompetent	Positive	25	5	Alcoholic	Umarmt werden	12	30
49	2	1	Cold	Incompetent	Positive	43	0	Alcoholic	Ein Freund gibt zuvor geliehenes Geld zurÃ¼ck	12	30
49	3	1	Cold	Incompetent	Positive	20	11	Alcoholic	Verwandte haben, die einen bei einem Familienfest freundlich begrÃ¼ssen	12	30
49	4	1	Cold	Incompetent	Positive	29	0	Alcoholic	Ein heisses Bad/Dusche nehmen, an einem kalten Tag	12	30
49	5	1	Cold	Incompetent	Positive	24	11	Alcoholic	Einen lustigen Witz hÃ¶ren	12	30
49	6	1	Cold	Incompetent	Positive	19	4	Alcoholic	Ein neuer Nachbar kommt sich vorstellen	12	30
49	7	1	Cold	Incompetent	Positive	28	7	Alcoholic	Ein Song den man besonders gern hat, im Radio hÃ¶ren	12	30
49	8	1	Cold	Incompetent	Positive	20	7	Alcoholic	Einen alten Freund zufÃ¤llig auf der Strasse treffen	12	30
49	9	1	Cold	Incompetent	Negative	38	10	Alcoholic	GeschÃ¤ft schliesst gerade, wenn man ankommt	12	30
49	10	1	Cold	Incompetent	Negative	13	0	Alcoholic	Gammliges Essen im KÃ¼hlschrank finden	12	30
49	11	1	Cold	Incompetent	Negative	17	0	Alcoholic	Eine Ã¶ffentliche Toilette benutzen	12	30
49	12	1	Cold	Incompetent	Negative	36	10	Alcoholic	Kalten Kaffee/Tee trinken	12	30
49	13	1	Cold	Incompetent	Negative	32	15	Alcoholic	Computer stÃ¼rzt beim Schreiben eines Textes ab	12	30
49	14	1	Cold	Incompetent	Negative	20	7	Alcoholic	Ein Nachbar hÃ¶rt zu laut Musik	12	30
49	15	1	Cold	Incompetent	Negative	41	14	Alcoholic	Gebrochenes Herz nach Beziehungsende haben	12	30
49	16	1	Cold	Incompetent	Negative	4	0	Alcoholic	Von jemandem mit einer anderen Person verwechselt werden	12	30
49	17	1	Cold	Incompetent	Positive	24	7	Alcoholic	Erfolgreich eine Rede halten	12	30
49	18	1	Cold	Incompetent	Positive	17	14	Alcoholic	2 Stunden ein Kind hÃ¼ten und das Kind hat dabei Spass	12	30
49	19	1	Cold	Incompetent	Positive	42	6	Alcoholic	Einen Karaoke Contest gewinnen	12	30
49	20	1	Cold	Incompetent	Positive	26	3	Alcoholic	Einen Beststeller Ã¼ber das eigene Leben schreiben	12	30
49	21	1	Cold	Incompetent	Positive	26	9	Alcoholic	Ein Auto gewinnen	12	30
49	22	1	Cold	Incompetent	Positive	38	8	Alcoholic	20 CHF auf der Strasse finden	12	30
49	23	1	Cold	Incompetent	Positive	20	22	Alcoholic	Eine Sternschnuppe sehen	12	30
49	24	1	Cold	Incompetent	Positive	45	5	Alcoholic	Beim Sportwetten gewinnen	12	30
49	25	1	Cold	Incompetent	Negative	29	13	Alcoholic	Ehe endet in einer bitteren Scheidung	12	30
49	26	1	Cold	Incompetent	Negative	40	14	Alcoholic	50 CHF auf der Strasse verlieren	12	30
49	27	1	Cold	Incompetent	Negative	32	10	Alcoholic	Starke, kaum aushaltbare Zahnschmerzen bekommen	12	30
49	28	1	Cold	Incompetent	Negative	38	11	Alcoholic	Sich eine Verwundung zuziehen, die genÃ¤ht werden muss	12	30
49	29	1	Cold	Incompetent	Negative	33	0	Alcoholic	Zeuge des Ausraubens einer Bankfiliale werden	12	30
49	30	1	Cold	Incompetent	Negative	47	17	Alcoholic	FÃ¤lschlicherweise fÃ¼r ein ernstes Verbrechen beschuldigt werden	12	30
49	31	1	Cold	Incompetent	Negative	46	25	Alcoholic	Von einem Hund gebissen werden	12	30
49	32	1	Cold	Incompetent	Negative	12	0	Alcoholic	Bei einem starken Sturm beobachten, wie ein Baum auf ein Haus fÃ¤llt	12	30
50	1	1	Cold	Incompetent	Positive	0	35	Alcoholic	Umarmt werden	7	19
50	2	1	Cold	Incompetent	Positive	5	0	Alcoholic	Ein Freund gibt zuvor geliehenes Geld zurÃ¼ck	7	19
50	3	1	Cold	Incompetent	Positive	30	13	Alcoholic	Verwandte haben, die einen bei einem Familienfest freundlich begrÃ¼ssen	7	19
50	4	1	Cold	Incompetent	Positive	44	36	Alcoholic	Ein heisses Bad/Dusche nehmen, an einem kalten Tag	7	19
50	5	1	Cold	Incompetent	Positive	26	17	Alcoholic	Einen lustigen Witz hÃ¶ren	7	19
50	6	1	Cold	Incompetent	Positive	40	3	Alcoholic	Ein neuer Nachbar kommt sich vorstellen	7	19
50	7	1	Cold	Incompetent	Positive	41	33	Alcoholic	Ein Song den man besonders gern hat, im Radio hÃ¶ren	7	19
50	8	1	Cold	Incompetent	Positive	43	20	Alcoholic	Einen alten Freund zufÃ¤llig auf der Strasse treffen	7	19
50	9	1	Cold	Incompetent	Negative	35	38	Alcoholic	GeschÃ¤ft schliesst gerade, wenn man ankommt	7	19
50	10	1	Cold	Incompetent	Negative	30	10	Alcoholic	Gammliges Essen im KÃ¼hlschrank finden	7	19
50	11	1	Cold	Incompetent	Negative	24	2	Alcoholic	Eine Ã¶ffentliche Toilette benutzen	7	19
50	12	1	Cold	Incompetent	Negative	9	4	Alcoholic	Kalten Kaffee/Tee trinken	7	19
50	13	1	Cold	Incompetent	Negative	39	2	Alcoholic	Computer stÃ¼rzt beim Schreiben eines Textes ab	7	19
50	14	1	Cold	Incompetent	Negative	15	0	Alcoholic	Ein Nachbar hÃ¶rt zu laut Musik	7	19
50	15	1	Cold	Incompetent	Negative	43	8	Alcoholic	Gebrochenes Herz nach Beziehungsende haben	7	19
50	16	1	Cold	Incompetent	Negative	-10	3	Alcoholic	Von jemandem mit einer anderen Person verwechselt werden	7	19
50	17	1	Cold	Incompetent	Positive	13	6	Alcoholic	Erfolgreich eine Rede halten	7	19
50	18	1	Cold	Incompetent	Positive	41	34	Alcoholic	2 Stunden ein Kind hÃ¼ten und das Kind hat dabei Spass	7	19
50	19	1	Cold	Incompetent	Positive	31	22	Alcoholic	Einen Karaoke Contest gewinnen	7	19
50	20	1	Cold	Incompetent	Positive	19	2	Alcoholic	Einen Beststeller Ã¼ber das eigene Leben schreiben	7	19
50	21	1	Cold	Incompetent	Positive	24	4	Alcoholic	Ein Auto gewinnen	7	19
50	22	1	Cold	Incompetent	Positive	20	5	Alcoholic	20 CHF auf der Strasse finden	7	19
50	23	1	Cold	Incompetent	Positive	50	11	Alcoholic	Eine Sternschnuppe sehen	7	19
50	24	1	Cold	Incompetent	Positive	19	8	Alcoholic	Beim Sportwetten gewinnen	7	19
50	25	1	Cold	Incompetent	Negative	33	7	Alcoholic	Ehe endet in einer bitteren Scheidung	7	19
50	26	1	Cold	Incompetent	Negative	36	2	Alcoholic	50 CHF auf der Strasse verlieren	7	19
50	27	1	Cold	Incompetent	Negative	39	18	Alcoholic	Starke, kaum aushaltbare Zahnschmerzen bekommen	7	19
50	28	1	Cold	Incompetent	Negative	39	24	Alcoholic	Sich eine Verwundung zuziehen, die genÃ¤ht werden muss	7	19
50	29	1	Cold	Incompetent	Negative	41	19	Alcoholic	Zeuge des Ausraubens einer Bankfiliale werden	7	19
50	30	1	Cold	Incompetent	Negative	41	28	Alcoholic	FÃ¤lschlicherweise fÃ¼r ein ernstes Verbrechen beschuldigt werden	7	19
50	31	1	Cold	Incompetent	Negative	40	17	Alcoholic	Von einem Hund gebissen werden	7	19
50	32	1	Cold	Incompetent	Negative	38	3	Alcoholic	Bei einem starken Sturm beobachten, wie ein Baum auf ein Haus fÃ¤llt	7	19
51	1	1	Cold	Incompetent	Positive	50	49	Alcoholic	Umarmt werden	0	0
51	2	1	Cold	Incompetent	Positive	50	15	Alcoholic	Ein Freund gibt zuvor geliehenes Geld zurÃ¼ck	0	0
51	3	1	Cold	Incompetent	Positive	-21	6	Alcoholic	Verwandte haben, die einen bei einem Familienfest freundlich begrÃ¼ssen	0	0
51	4	1	Cold	Incompetent	Positive	50	14	Alcoholic	Ein heisses Bad/Dusche nehmen, an einem kalten Tag	0	0
51	5	1	Cold	Incompetent	Positive	38	9	Alcoholic	Einen lustigen Witz hÃ¶ren	0	0
51	6	1	Cold	Incompetent	Positive	-21	4	Alcoholic	Ein neuer Nachbar kommt sich vorstellen	0	0
51	7	1	Cold	Incompetent	Positive	20	3	Alcoholic	Ein Song den man besonders gern hat, im Radio hÃ¶ren	0	0
51	8	1	Cold	Incompetent	Positive	50	16	Alcoholic	Einen alten Freund zufÃ¤llig auf der Strasse treffen	0	0
51	9	1	Cold	Incompetent	Negative	50	0	Alcoholic	GeschÃ¤ft schliesst gerade, wenn man ankommt	0	0
51	10	1	Cold	Incompetent	Negative	50	0	Alcoholic	Gammliges Essen im KÃ¼hlschrank finden	0	0
51	11	1	Cold	Incompetent	Negative	0	0	Alcoholic	Eine Ã¶ffentliche Toilette benutzen	0	0
51	12	1	Cold	Incompetent	Negative	0	0	Alcoholic	Kalten Kaffee/Tee trinken	0	0
51	13	1	Cold	Incompetent	Negative	18	0	Alcoholic	Computer stÃ¼rzt beim Schreiben eines Textes ab	0	0
51	14	1	Cold	Incompetent	Negative	47	0	Alcoholic	Ein Nachbar hÃ¶rt zu laut Musik	0	0
51	15	1	Cold	Incompetent	Negative	50	24	Alcoholic	Gebrochenes Herz nach Beziehungsende haben	0	0
51	16	1	Cold	Incompetent	Negative	0	0	Alcoholic	Von jemandem mit einer anderen Person verwechselt werden	0	0
51	17	1	Cold	Incompetent	Positive	50	-11	Alcoholic	Erfolgreich eine Rede halten	0	0
51	18	1	Cold	Incompetent	Positive	5	-32	Alcoholic	2 Stunden ein Kind hÃ¼ten und das Kind hat dabei Spass	0	0
51	19	1	Cold	Incompetent	Positive	40	0	Alcoholic	Einen Karaoke Contest gewinnen	0	0
51	20	1	Cold	Incompetent	Positive	-6	-30	Alcoholic	Einen Beststeller Ã¼ber das eigene Leben schreiben	0	0
51	21	1	Cold	Incompetent	Positive	50	-21	Alcoholic	Ein Auto gewinnen	0	0
51	22	1	Cold	Incompetent	Positive	50	6	Alcoholic	20 CHF auf der Strasse finden	0	0
51	23	1	Cold	Incompetent	Positive	29	12	Alcoholic	Eine Sternschnuppe sehen	0	0
51	24	1	Cold	Incompetent	Positive	50	13	Alcoholic	Beim Sportwetten gewinnen	0	0
51	25	1	Cold	Incompetent	Negative	50	12	Alcoholic	Ehe endet in einer bitteren Scheidung	0	0
51	26	1	Cold	Incompetent	Negative	50	-6	Alcoholic	50 CHF auf der Strasse verlieren	0	0
51	27	1	Cold	Incompetent	Negative	50	10	Alcoholic	Starke, kaum aushaltbare Zahnschmerzen bekommen	0	0
51	28	1	Cold	Incompetent	Negative	47	0	Alcoholic	Sich eine Verwundung zuziehen, die genÃ¤ht werden muss	0	0
51	29	1	Cold	Incompetent	Negative	28	8	Alcoholic	Zeuge des Ausraubens einer Bankfiliale werden	0	0
51	30	1	Cold	Incompetent	Negative	44	1	Alcoholic	FÃ¤lschlicherweise fÃ¼r ein ernstes Verbrechen beschuldigt werden	0	0
51	31	1	Cold	Incompetent	Negative	50	23	Alcoholic	Von einem Hund gebissen werden	0	0
51	32	1	Cold	Incompetent	Negative	50	8	Alcoholic	Bei einem starken Sturm beobachten, wie ein Baum auf ein Haus fÃ¤llt	0	0
52	1	2	Cold	Incompetent	Positive	37	13	Alcoholic	Umarmt werden	19	20
52	2	2	Cold	Incompetent	Positive	27	15	Alcoholic	Ein Freund gibt zuvor geliehenes Geld zurÃ¼ck	19	20
52	3	2	Cold	Incompetent	Positive	23	6	Alcoholic	Verwandte haben, die einen bei einem Familienfest freundlich begrÃ¼ssen	19	20
52	4	2	Cold	Incompetent	Positive	31	24	Alcoholic	Ein heisses Bad/Dusche nehmen, an einem kalten Tag	19	20
52	5	2	Cold	Incompetent	Positive	18	7	Alcoholic	Einen lustigen Witz hÃ¶ren	19	20
52	6	2	Cold	Incompetent	Positive	23	7	Alcoholic	Ein neuer Nachbar kommt sich vorstellen	19	20
52	7	2	Cold	Incompetent	Positive	3	6	Alcoholic	Ein Song den man besonders gern hat, im Radio hÃ¶ren	19	20
52	8	2	Cold	Incompetent	Positive	23	12	Alcoholic	Einen alten Freund zufÃ¤llig auf der Strasse treffen	19	20
52	9	2	Cold	Incompetent	Negative	12	0	Alcoholic	GeschÃ¤ft schliesst gerade, wenn man ankommt	19	20
52	10	2	Cold	Incompetent	Negative	12	14	Alcoholic	Gammliges Essen im KÃ¼hlschrank finden	19	20
52	11	2	Cold	Incompetent	Negative	5	0	Alcoholic	Eine Ã¶ffentliche Toilette benutzen	19	20
52	12	2	Cold	Incompetent	Negative	11	17	Alcoholic	Kalten Kaffee/Tee trinken	19	20
52	13	2	Cold	Incompetent	Negative	10	0	Alcoholic	Computer stÃ¼rzt beim Schreiben eines Textes ab	19	20
52	14	2	Cold	Incompetent	Negative	0	-5	Alcoholic	Ein Nachbar hÃ¶rt zu laut Musik	19	20
52	15	2	Cold	Incompetent	Negative	35	11	Alcoholic	Gebrochenes Herz nach Beziehungsende haben	19	20
52	16	2	Cold	Incompetent	Negative	-5	6	Alcoholic	Von jemandem mit einer anderen Person verwechselt werden	19	20
52	17	2	Cold	Incompetent	Positive	41	19	Alcoholic	Erfolgreich eine Rede halten	19	20
52	18	2	Cold	Incompetent	Positive	40	27	Alcoholic	2 Stunden ein Kind hÃ¼ten und das Kind hat dabei Spass	19	20
52	19	2	Cold	Incompetent	Positive	0	18	Alcoholic	Einen Karaoke Contest gewinnen	19	20
52	20	2	Cold	Incompetent	Positive	41	14	Alcoholic	Einen Beststeller Ã¼ber das eigene Leben schreiben	19	20
52	21	2	Cold	Incompetent	Positive	34	13	Alcoholic	Ein Auto gewinnen	19	20
52	22	2	Cold	Incompetent	Positive	39	23	Alcoholic	20 CHF auf der Strasse finden	19	20
52	23	2	Cold	Incompetent	Positive	10	21	Alcoholic	Eine Sternschnuppe sehen	19	20
52	24	2	Cold	Incompetent	Positive	31	10	Alcoholic	Beim Sportwetten gewinnen	19	20
52	25	2	Cold	Incompetent	Negative	11	14	Alcoholic	Ehe endet in einer bitteren Scheidung	19	20
52	26	2	Cold	Incompetent	Negative	45	26	Alcoholic	50 CHF auf der Strasse verlieren	19	20
52	27	2	Cold	Incompetent	Negative	43	9	Alcoholic	Starke, kaum aushaltbare Zahnschmerzen bekommen	19	20
52	28	2	Cold	Incompetent	Negative	24	7	Alcoholic	Sich eine Verwundung zuziehen, die genÃ¤ht werden muss	19	20
52	29	2	Cold	Incompetent	Negative	10	0	Alcoholic	Zeuge des Ausraubens einer Bankfiliale werden	19	20
52	30	2	Cold	Incompetent	Negative	46	6	Alcoholic	FÃ¤lschlicherweise fÃ¼r ein ernstes Verbrechen beschuldigt werden	19	20
52	31	2	Cold	Incompetent	Negative	42	4	Alcoholic	Von einem Hund gebissen werden	19	20
52	32	2	Cold	Incompetent	Negative	0	-3	Alcoholic	Bei einem starken Sturm beobachten, wie ein Baum auf ein Haus fÃ¤llt	19	20
53	1	1	Cold	Incompetent	Positive	31	13	Alcoholic	Umarmt werden	9	27
53	2	1	Cold	Incompetent	Positive	24	10	Alcoholic	Ein Freund gibt zuvor geliehenes Geld zurÃ¼ck	9	27
53	3	1	Cold	Incompetent	Positive	47	38	Alcoholic	Verwandte haben, die einen bei einem Familienfest freundlich begrÃ¼ssen	9	27
53	4	1	Cold	Incompetent	Positive	40	17	Alcoholic	Ein heisses Bad/Dusche nehmen, an einem kalten Tag	9	27
53	5	1	Cold	Incompetent	Positive	38	22	Alcoholic	Einen lustigen Witz hÃ¶ren	9	27
53	6	1	Cold	Incompetent	Positive	29	15	Alcoholic	Ein neuer Nachbar kommt sich vorstellen	9	27
53	7	1	Cold	Incompetent	Positive	40	32	Alcoholic	Ein Song den man besonders gern hat, im Radio hÃ¶ren	9	27
53	8	1	Cold	Incompetent	Positive	47	27	Alcoholic	Einen alten Freund zufÃ¤llig auf der Strasse treffen	9	27
53	9	1	Cold	Incompetent	Negative	40	17	Alcoholic	GeschÃ¤ft schliesst gerade, wenn man ankommt	9	27
53	10	1	Cold	Incompetent	Negative	25	13	Alcoholic	Gammliges Essen im KÃ¼hlschrank finden	9	27
53	11	1	Cold	Incompetent	Negative	0	0	Alcoholic	Eine Ã¶ffentliche Toilette benutzen	9	27
53	12	1	Cold	Incompetent	Negative	50	33	Alcoholic	Kalten Kaffee/Tee trinken	9	27
53	13	1	Cold	Incompetent	Negative	46	16	Alcoholic	Computer stÃ¼rzt beim Schreiben eines Textes ab	9	27
53	14	1	Cold	Incompetent	Negative	25	6	Alcoholic	Ein Nachbar hÃ¶rt zu laut Musik	9	27
53	15	1	Cold	Incompetent	Negative	37	32	Alcoholic	Gebrochenes Herz nach Beziehungsende haben	9	27
53	16	1	Cold	Incompetent	Negative	-6	-4	Alcoholic	Von jemandem mit einer anderen Person verwechselt werden	9	27
53	17	1	Cold	Incompetent	Positive	46	40	Alcoholic	Erfolgreich eine Rede halten	9	27
53	18	1	Cold	Incompetent	Positive	45	32	Alcoholic	2 Stunden ein Kind hÃ¼ten und das Kind hat dabei Spass	9	27
53	19	1	Cold	Incompetent	Positive	40	26	Alcoholic	Einen Karaoke Contest gewinnen	9	27
53	20	1	Cold	Incompetent	Positive	29	20	Alcoholic	Einen Beststeller Ã¼ber das eigene Leben schreiben	9	27
53	21	1	Cold	Incompetent	Positive	39	26	Alcoholic	Ein Auto gewinnen	9	27
53	22	1	Cold	Incompetent	Positive	40	21	Alcoholic	20 CHF auf der Strasse finden	9	27
53	23	1	Cold	Incompetent	Positive	34	37	Alcoholic	Eine Sternschnuppe sehen	9	27
53	24	1	Cold	Incompetent	Positive	41	7	Alcoholic	Beim Sportwetten gewinnen	9	27
53	25	1	Cold	Incompetent	Negative	47	31	Alcoholic	Ehe endet in einer bitteren Scheidung	9	27
53	26	1	Cold	Incompetent	Negative	50	42	Alcoholic	50 CHF auf der Strasse verlieren	9	27
53	27	1	Cold	Incompetent	Negative	37	22	Alcoholic	Starke, kaum aushaltbare Zahnschmerzen bekommen	9	27
53	28	1	Cold	Incompetent	Negative	47	26	Alcoholic	Sich eine Verwundung zuziehen, die genÃ¤ht werden muss	9	27
53	29	1	Cold	Incompetent	Negative	46	21	Alcoholic	Zeuge des Ausraubens einer Bankfiliale werden	9	27
53	30	1	Cold	Incompetent	Negative	47	29	Alcoholic	FÃ¤lschlicherweise fÃ¼r ein ernstes Verbrechen beschuldigt werden	9	27
53	31	1	Cold	Incompetent	Negative	46	40	Alcoholic	Von einem Hund gebissen werden	9	27
53	32	1	Cold	Incompetent	Negative	23	9	Alcoholic	Bei einem starken Sturm beobachten, wie ein Baum auf ein Haus fÃ¤llt	9	27
54	1	1	Cold	Incompetent	Positive	45	37	Alcoholic	Umarmt werden	0	5
54	2	1	Cold	Incompetent	Positive	41	15	Alcoholic	Ein Freund gibt zuvor geliehenes Geld zurÃ¼ck	0	5
54	3	1	Cold	Incompetent	Positive	48	31	Alcoholic	Verwandte haben, die einen bei einem Familienfest freundlich begrÃ¼ssen	0	5
54	4	1	Cold	Incompetent	Positive	37	20	Alcoholic	Ein heisses Bad/Dusche nehmen, an einem kalten Tag	0	5
54	5	1	Cold	Incompetent	Positive	43	43	Alcoholic	Einen lustigen Witz hÃ¶ren	0	5
54	6	1	Cold	Incompetent	Positive	35	32	Alcoholic	Ein neuer Nachbar kommt sich vorstellen	0	5
54	7	1	Cold	Incompetent	Positive	47	27	Alcoholic	Ein Song den man besonders gern hat, im Radio hÃ¶ren	0	5
54	8	1	Cold	Incompetent	Positive	50	45	Alcoholic	Einen alten Freund zufÃ¤llig auf der Strasse treffen	0	5
54	9	1	Cold	Incompetent	Negative	31	20	Alcoholic	GeschÃ¤ft schliesst gerade, wenn man ankommt	0	5
54	10	1	Cold	Incompetent	Negative	23	5	Alcoholic	Gammliges Essen im KÃ¼hlschrank finden	0	5
54	11	1	Cold	Incompetent	Negative	10	0	Alcoholic	Eine Ã¶ffentliche Toilette benutzen	0	5
54	12	1	Cold	Incompetent	Negative	3	0	Alcoholic	Kalten Kaffee/Tee trinken	0	5
54	13	1	Cold	Incompetent	Negative	19	3	Alcoholic	Computer stÃ¼rzt beim Schreiben eines Textes ab	0	5
54	14	1	Cold	Incompetent	Negative	7	3	Alcoholic	Ein Nachbar hÃ¶rt zu laut Musik	0	5
54	15	1	Cold	Incompetent	Negative	16	50	Alcoholic	Gebrochenes Herz nach Beziehungsende haben	0	5
54	16	1	Cold	Incompetent	Negative	16	4	Alcoholic	Von jemandem mit einer anderen Person verwechselt werden	0	5
54	17	1	Cold	Incompetent	Positive	30	8	Alcoholic	Erfolgreich eine Rede halten	0	5
54	18	1	Cold	Incompetent	Positive	34	22	Alcoholic	2 Stunden ein Kind hÃ¼ten und das Kind hat dabei Spass	0	5
54	19	1	Cold	Incompetent	Positive	47	30	Alcoholic	Einen Karaoke Contest gewinnen	0	5
54	20	1	Cold	Incompetent	Positive	28	2	Alcoholic	Einen Beststeller Ã¼ber das eigene Leben schreiben	0	5
54	21	1	Cold	Incompetent	Positive	41	33	Alcoholic	Ein Auto gewinnen	0	5
54	22	1	Cold	Incompetent	Positive	43	13	Alcoholic	20 CHF auf der Strasse finden	0	5
54	23	1	Cold	Incompetent	Positive	38	20	Alcoholic	Eine Sternschnuppe sehen	0	5
54	24	1	Cold	Incompetent	Positive	43	9	Alcoholic	Beim Sportwetten gewinnen	0	5
54	25	1	Cold	Incompetent	Negative	8	12	Alcoholic	Ehe endet in einer bitteren Scheidung	0	5
54	26	1	Cold	Incompetent	Negative	45	26	Alcoholic	50 CHF auf der Strasse verlieren	0	5
54	27	1	Cold	Incompetent	Negative	47	16	Alcoholic	Starke, kaum aushaltbare Zahnschmerzen bekommen	0	5
54	28	1	Cold	Incompetent	Negative	1	48	Alcoholic	Sich eine Verwundung zuziehen, die genÃ¤ht werden muss	0	5
54	29	1	Cold	Incompetent	Negative	4	0	Alcoholic	Zeuge des Ausraubens einer Bankfiliale werden	0	5
54	30	1	Cold	Incompetent	Negative	34	45	Alcoholic	FÃ¤lschlicherweise fÃ¼r ein ernstes Verbrechen beschuldigt werden	0	5
54	31	1	Cold	Incompetent	Negative	42	28	Alcoholic	Von einem Hund gebissen werden	0	5
54	32	1	Cold	Incompetent	Negative	28	8	Alcoholic	Bei einem starken Sturm beobachten, wie ein Baum auf ein Haus fÃ¤llt	0	5
55	1	1	Cold	Incompetent	Positive	38	27	Alcoholic	Umarmt werden	5	15
55	2	1	Cold	Incompetent	Positive	32	13	Alcoholic	Ein Freund gibt zuvor geliehenes Geld zurÃ¼ck	5	15
55	3	1	Cold	Incompetent	Positive	32	16	Alcoholic	Verwandte haben, die einen bei einem Familienfest freundlich begrÃ¼ssen	5	15
55	4	1	Cold	Incompetent	Positive	24	6	Alcoholic	Ein heisses Bad/Dusche nehmen, an einem kalten Tag	5	15
55	5	1	Cold	Incompetent	Positive	37	14	Alcoholic	Einen lustigen Witz hÃ¶ren	5	15
55	6	1	Cold	Incompetent	Positive	12	0	Alcoholic	Ein neuer Nachbar kommt sich vorstellen	5	15
55	7	1	Cold	Incompetent	Positive	29	19	Alcoholic	Ein Song den man besonders gern hat, im Radio hÃ¶ren	5	15
55	8	1	Cold	Incompetent	Positive	28	11	Alcoholic	Einen alten Freund zufÃ¤llig auf der Strasse treffen	5	15
55	9	1	Cold	Incompetent	Negative	28	19	Alcoholic	GeschÃ¤ft schliesst gerade, wenn man ankommt	5	15
55	10	1	Cold	Incompetent	Negative	40	27	Alcoholic	Gammliges Essen im KÃ¼hlschrank finden	5	15
55	11	1	Cold	Incompetent	Negative	20	25	Alcoholic	Eine Ã¶ffentliche Toilette benutzen	5	15
55	12	1	Cold	Incompetent	Negative	19	14	Alcoholic	Kalten Kaffee/Tee trinken	5	15
55	13	1	Cold	Incompetent	Negative	46	22	Alcoholic	Computer stÃ¼rzt beim Schreiben eines Textes ab	5	15
55	14	1	Cold	Incompetent	Negative	22	11	Alcoholic	Ein Nachbar hÃ¶rt zu laut Musik	5	15
55	15	1	Cold	Incompetent	Negative	50	36	Alcoholic	Gebrochenes Herz nach Beziehungsende haben	5	15
55	16	1	Cold	Incompetent	Negative	-9	-3	Alcoholic	Von jemandem mit einer anderen Person verwechselt werden	5	15
55	17	1	Cold	Incompetent	Positive	-13	-12	Alcoholic	Erfolgreich eine Rede halten	5	15
55	18	1	Cold	Incompetent	Positive	40	25	Alcoholic	2 Stunden ein Kind hÃ¼ten und das Kind hat dabei Spass	5	15
55	19	1	Cold	Incompetent	Positive	21	6	Alcoholic	Einen Karaoke Contest gewinnen	5	15
55	20	1	Cold	Incompetent	Positive	-6	-3	Alcoholic	Einen Beststeller Ã¼ber das eigene Leben schreiben	5	15
55	21	1	Cold	Incompetent	Positive	48	21	Alcoholic	Ein Auto gewinnen	5	15
55	22	1	Cold	Incompetent	Positive	50	41	Alcoholic	20 CHF auf der Strasse finden	5	15
55	23	1	Cold	Incompetent	Positive	20	17	Alcoholic	Eine Sternschnuppe sehen	5	15
55	24	1	Cold	Incompetent	Positive	22	4	Alcoholic	Beim Sportwetten gewinnen	5	15
55	25	1	Cold	Incompetent	Negative	28	5	Alcoholic	Ehe endet in einer bitteren Scheidung	5	15
55	26	1	Cold	Incompetent	Negative	41	12	Alcoholic	50 CHF auf der Strasse verlieren	5	15
55	27	1	Cold	Incompetent	Negative	40	7	Alcoholic	Starke, kaum aushaltbare Zahnschmerzen bekommen	5	15
55	28	1	Cold	Incompetent	Negative	26	13	Alcoholic	Sich eine Verwundung zuziehen, die genÃ¤ht werden muss	5	15
55	29	1	Cold	Incompetent	Negative	13	8	Alcoholic	Zeuge des Ausraubens einer Bankfiliale werden	5	15
55	30	1	Cold	Incompetent	Negative	50	22	Alcoholic	FÃ¤lschlicherweise fÃ¼r ein ernstes Verbrechen beschuldigt werden	5	15
55	31	1	Cold	Incompetent	Negative	24	7	Alcoholic	Von einem Hund gebissen werden	5	15
55	32	1	Cold	Incompetent	Negative	20	10	Alcoholic	Bei einem starken Sturm beobachten, wie ein Baum auf ein Haus fÃ¤llt	5	15
56	1	1	Cold	Incompetent	Positive	50	41	Alcoholic	Umarmt werden	48	54
56	2	1	Cold	Incompetent	Positive	50	42	Alcoholic	Ein Freund gibt zuvor geliehenes Geld zurÃ¼ck	48	54
56	3	1	Cold	Incompetent	Positive	50	44	Alcoholic	Verwandte haben, die einen bei einem Familienfest freundlich begrÃ¼ssen	48	54
56	4	1	Cold	Incompetent	Positive	32	19	Alcoholic	Ein heisses Bad/Dusche nehmen, an einem kalten Tag	48	54
56	5	1	Cold	Incompetent	Positive	45	37	Alcoholic	Einen lustigen Witz hÃ¶ren	48	54
56	6	1	Cold	Incompetent	Positive	26	10	Alcoholic	Ein neuer Nachbar kommt sich vorstellen	48	54
56	7	1	Cold	Incompetent	Positive	41	21	Alcoholic	Ein Song den man besonders gern hat, im Radio hÃ¶ren	48	54
56	8	1	Cold	Incompetent	Positive	36	28	Alcoholic	Einen alten Freund zufÃ¤llig auf der Strasse treffen	48	54
56	9	1	Cold	Incompetent	Negative	46	6	Alcoholic	GeschÃ¤ft schliesst gerade, wenn man ankommt	48	54
56	10	1	Cold	Incompetent	Negative	19	20	Alcoholic	Gammliges Essen im KÃ¼hlschrank finden	48	54
56	11	1	Cold	Incompetent	Negative	-1	0	Alcoholic	Eine Ã¶ffentliche Toilette benutzen	48	54
56	12	1	Cold	Incompetent	Negative	13	13	Alcoholic	Kalten Kaffee/Tee trinken	48	54
56	13	1	Cold	Incompetent	Negative	42	27	Alcoholic	Computer stÃ¼rzt beim Schreiben eines Textes ab	48	54
56	14	1	Cold	Incompetent	Negative	45	23	Alcoholic	Ein Nachbar hÃ¶rt zu laut Musik	48	54
56	15	1	Cold	Incompetent	Negative	50	24	Alcoholic	Gebrochenes Herz nach Beziehungsende haben	48	54
56	16	1	Cold	Incompetent	Negative	10	0	Alcoholic	Von jemandem mit einer anderen Person verwechselt werden	48	54
56	17	1	Cold	Incompetent	Positive	45	31	Alcoholic	Erfolgreich eine Rede halten	48	54
56	18	1	Cold	Incompetent	Positive	50	27	Alcoholic	2 Stunden ein Kind hÃ¼ten und das Kind hat dabei Spass	48	54
56	19	1	Cold	Incompetent	Positive	50	11	Alcoholic	Einen Karaoke Contest gewinnen	48	54
56	20	1	Cold	Incompetent	Positive	50	10	Alcoholic	Einen Beststeller Ã¼ber das eigene Leben schreiben	48	54
56	21	1	Cold	Incompetent	Positive	50	-2	Alcoholic	Ein Auto gewinnen	48	54
56	22	1	Cold	Incompetent	Positive	50	24	Alcoholic	20 CHF auf der Strasse finden	48	54
56	23	1	Cold	Incompetent	Positive	41	17	Alcoholic	Eine Sternschnuppe sehen	48	54
56	24	1	Cold	Incompetent	Positive	50	14	Alcoholic	Beim Sportwetten gewinnen	48	54
56	25	1	Cold	Incompetent	Negative	50	29	Alcoholic	Ehe endet in einer bitteren Scheidung	48	54
56	26	1	Cold	Incompetent	Negative	39	17	Alcoholic	50 CHF auf der Strasse verlieren	48	54
56	27	1	Cold	Incompetent	Negative	46	30	Alcoholic	Starke, kaum aushaltbare Zahnschmerzen bekommen	48	54
56	28	1	Cold	Incompetent	Negative	41	36	Alcoholic	Sich eine Verwundung zuziehen, die genÃ¤ht werden muss	48	54
56	29	1	Cold	Incompetent	Negative	24	12	Alcoholic	Zeuge des Ausraubens einer Bankfiliale werden	48	54
56	30	1	Cold	Incompetent	Negative	40	24	Alcoholic	FÃ¤lschlicherweise fÃ¼r ein ernstes Verbrechen beschuldigt werden	48	54
56	31	1	Cold	Incompetent	Negative	44	37	Alcoholic	Von einem Hund gebissen werden	48	54
56	32	1	Cold	Incompetent	Negative	45	23	Alcoholic	Bei einem starken Sturm beobachten, wie ein Baum auf ein Haus fÃ¤llt	48	54
57	1	2	Cold	Incompetent	Positive	50	48	Alcoholic	Umarmt werden	24	46
57	2	2	Cold	Incompetent	Positive	45	27	Alcoholic	Ein Freund gibt zuvor geliehenes Geld zurÃ¼ck	24	46
57	3	2	Cold	Incompetent	Positive	45	40	Alcoholic	Verwandte haben, die einen bei einem Familienfest freundlich begrÃ¼ssen	24	46
57	4	2	Cold	Incompetent	Positive	50	45	Alcoholic	Ein heisses Bad/Dusche nehmen, an einem kalten Tag	24	46
57	5	2	Cold	Incompetent	Positive	44	22	Alcoholic	Einen lustigen Witz hÃ¶ren	24	46
57	6	2	Cold	Incompetent	Positive	-5	16	Alcoholic	Ein neuer Nachbar kommt sich vorstellen	24	46
57	7	2	Cold	Incompetent	Positive	19	5	Alcoholic	Ein Song den man besonders gern hat, im Radio hÃ¶ren	24	46
57	8	2	Cold	Incompetent	Positive	-15	0	Alcoholic	Einen alten Freund zufÃ¤llig auf der Strasse treffen	24	46
57	9	2	Cold	Incompetent	Negative	39	0	Alcoholic	GeschÃ¤ft schliesst gerade, wenn man ankommt	24	46
57	10	2	Cold	Incompetent	Negative	27	0	Alcoholic	Gammliges Essen im KÃ¼hlschrank finden	24	46
57	11	2	Cold	Incompetent	Negative	10	0	Alcoholic	Eine Ã¶ffentliche Toilette benutzen	24	46
57	12	2	Cold	Incompetent	Negative	22	5	Alcoholic	Kalten Kaffee/Tee trinken	24	46
57	13	2	Cold	Incompetent	Negative	14	10	Alcoholic	Computer stÃ¼rzt beim Schreiben eines Textes ab	24	46
57	14	2	Cold	Incompetent	Negative	24	0	Alcoholic	Ein Nachbar hÃ¶rt zu laut Musik	24	46
57	15	2	Cold	Incompetent	Negative	50	36	Alcoholic	Gebrochenes Herz nach Beziehungsende haben	24	46
57	16	2	Cold	Incompetent	Negative	-13	0	Alcoholic	Von jemandem mit einer anderen Person verwechselt werden	24	46
57	17	2	Cold	Incompetent	Positive	48	18	Alcoholic	Erfolgreich eine Rede halten	24	46
57	18	2	Cold	Incompetent	Positive	43	16	Alcoholic	2 Stunden ein Kind hÃ¼ten und das Kind hat dabei Spass	24	46
57	19	2	Cold	Incompetent	Positive	48	5	Alcoholic	Einen Karaoke Contest gewinnen	24	46
57	20	2	Cold	Incompetent	Positive	50	20	Alcoholic	Einen Beststeller Ã¼ber das eigene Leben schreiben	24	46
57	21	2	Cold	Incompetent	Positive	49	41	Alcoholic	Ein Auto gewinnen	24	46
57	22	2	Cold	Incompetent	Positive	44	19	Alcoholic	20 CHF auf der Strasse finden	24	46
57	23	2	Cold	Incompetent	Positive	38	19	Alcoholic	Eine Sternschnuppe sehen	24	46
57	24	2	Cold	Incompetent	Positive	50	24	Alcoholic	Beim Sportwetten gewinnen	24	46
57	25	2	Cold	Incompetent	Negative	41	16	Alcoholic	Ehe endet in einer bitteren Scheidung	24	46
57	26	2	Cold	Incompetent	Negative	50	45	Alcoholic	50 CHF auf der Strasse verlieren	24	46
57	27	2	Cold	Incompetent	Negative	50	18	Alcoholic	Starke, kaum aushaltbare Zahnschmerzen bekommen	24	46
57	28	2	Cold	Incompetent	Negative	28	32	Alcoholic	Sich eine Verwundung zuziehen, die genÃ¤ht werden muss	24	46
57	29	2	Cold	Incompetent	Negative	27	38	Alcoholic	Zeuge des Ausraubens einer Bankfiliale werden	24	46
57	30	2	Cold	Incompetent	Negative	43	27	Alcoholic	FÃ¤lschlicherweise fÃ¼r ein ernstes Verbrechen beschuldigt werden	24	46
57	31	2	Cold	Incompetent	Negative	10	20	Alcoholic	Von einem Hund gebissen werden	24	46
57	32	2	Cold	Incompetent	Negative	40	5	Alcoholic	Bei einem starken Sturm beobachten, wie ein Baum auf ein Haus fÃ¤llt	24	46
58	1	1	Cold	Incompetent	Positive	33	24	Alcoholic	Umarmt werden	6	40
58	2	1	Cold	Incompetent	Positive	41	33	Alcoholic	Ein Freund gibt zuvor geliehenes Geld zurÃ¼ck	6	40
58	3	1	Cold	Incompetent	Positive	23	23	Alcoholic	Verwandte haben, die einen bei einem Familienfest freundlich begrÃ¼ssen	6	40
58	4	1	Cold	Incompetent	Positive	34	18	Alcoholic	Ein heisses Bad/Dusche nehmen, an einem kalten Tag	6	40
58	5	1	Cold	Incompetent	Positive	23	10	Alcoholic	Einen lustigen Witz hÃ¶ren	6	40
58	6	1	Cold	Incompetent	Positive	8	2	Alcoholic	Ein neuer Nachbar kommt sich vorstellen	6	40
58	7	1	Cold	Incompetent	Positive	25	16	Alcoholic	Ein Song den man besonders gern hat, im Radio hÃ¶ren	6	40
58	8	1	Cold	Incompetent	Positive	26	5	Alcoholic	Einen alten Freund zufÃ¤llig auf der Strasse treffen	6	40
58	9	1	Cold	Incompetent	Negative	30	5	Alcoholic	GeschÃ¤ft schliesst gerade, wenn man ankommt	6	40
58	10	1	Cold	Incompetent	Negative	37	26	Alcoholic	Gammliges Essen im KÃ¼hlschrank finden	6	40
58	11	1	Cold	Incompetent	Negative	4	27	Alcoholic	Eine Ã¶ffentliche Toilette benutzen	6	40
58	12	1	Cold	Incompetent	Negative	32	2	Alcoholic	Kalten Kaffee/Tee trinken	6	40
58	13	1	Cold	Incompetent	Negative	36	21	Alcoholic	Computer stÃ¼rzt beim Schreiben eines Textes ab	6	40
58	14	1	Cold	Incompetent	Negative	25	20	Alcoholic	Ein Nachbar hÃ¶rt zu laut Musik	6	40
58	15	1	Cold	Incompetent	Negative	41	48	Alcoholic	Gebrochenes Herz nach Beziehungsende haben	6	40
58	16	1	Cold	Incompetent	Negative	29	14	Alcoholic	Von jemandem mit einer anderen Person verwechselt werden	6	40
58	17	1	Cold	Incompetent	Positive	33	20	Alcoholic	Erfolgreich eine Rede halten	6	40
58	18	1	Cold	Incompetent	Positive	2	-4	Alcoholic	2 Stunden ein Kind hÃ¼ten und das Kind hat dabei Spass	6	40
58	19	1	Cold	Incompetent	Positive	45	31	Alcoholic	Einen Karaoke Contest gewinnen	6	40
58	20	1	Cold	Incompetent	Positive	2	11	Alcoholic	Einen Beststeller Ã¼ber das eigene Leben schreiben	6	40
58	21	1	Cold	Incompetent	Positive	32	-1	Alcoholic	Ein Auto gewinnen	6	40
58	22	1	Cold	Incompetent	Positive	44	20	Alcoholic	20 CHF auf der Strasse finden	6	40
58	23	1	Cold	Incompetent	Positive	41	31	Alcoholic	Eine Sternschnuppe sehen	6	40
58	24	1	Cold	Incompetent	Positive	50	39	Alcoholic	Beim Sportwetten gewinnen	6	40
58	25	1	Cold	Incompetent	Negative	41	30	Alcoholic	Ehe endet in einer bitteren Scheidung	6	40
58	26	1	Cold	Incompetent	Negative	44	10	Alcoholic	50 CHF auf der Strasse verlieren	6	40
58	27	1	Cold	Incompetent	Negative	46	19	Alcoholic	Starke, kaum aushaltbare Zahnschmerzen bekommen	6	40
58	28	1	Cold	Incompetent	Negative	43	18	Alcoholic	Sich eine Verwundung zuziehen, die genÃ¤ht werden muss	6	40
58	29	1	Cold	Incompetent	Negative	0	31	Alcoholic	Zeuge des Ausraubens einer Bankfiliale werden	6	40
58	30	1	Cold	Incompetent	Negative	50	29	Alcoholic	FÃ¤lschlicherweise fÃ¼r ein ernstes Verbrechen beschuldigt werden	6	40
58	31	1	Cold	Incompetent	Negative	28	25	Alcoholic	Von einem Hund gebissen werden	6	40
58	32	1	Cold	Incompetent	Negative	30	9	Alcoholic	Bei einem starken Sturm beobachten, wie ein Baum auf ein Haus fÃ¤llt	6	40
59	1	1	Cold	Incompetent	Positive	50	24	Alcoholic	Umarmt werden	14	62
59	2	1	Cold	Incompetent	Positive	18	6	Alcoholic	Ein Freund gibt zuvor geliehenes Geld zurÃ¼ck	14	62
59	3	1	Cold	Incompetent	Positive	34	16	Alcoholic	Verwandte haben, die einen bei einem Familienfest freundlich begrÃ¼ssen	14	62
59	4	1	Cold	Incompetent	Positive	14	0	Alcoholic	Ein heisses Bad/Dusche nehmen, an einem kalten Tag	14	62
59	5	1	Cold	Incompetent	Positive	18	8	Alcoholic	Einen lustigen Witz hÃ¶ren	14	62
59	6	1	Cold	Incompetent	Positive	10	8	Alcoholic	Ein neuer Nachbar kommt sich vorstellen	14	62
59	7	1	Cold	Incompetent	Positive	27	9	Alcoholic	Ein Song den man besonders gern hat, im Radio hÃ¶ren	14	62
59	8	1	Cold	Incompetent	Positive	22	8	Alcoholic	Einen alten Freund zufÃ¤llig auf der Strasse treffen	14	62
59	9	1	Cold	Incompetent	Negative	7	0	Alcoholic	GeschÃ¤ft schliesst gerade, wenn man ankommt	14	62
59	10	1	Cold	Incompetent	Negative	-4	15	Alcoholic	Gammliges Essen im KÃ¼hlschrank finden	14	62
59	11	1	Cold	Incompetent	Negative	-13	0	Alcoholic	Eine Ã¶ffentliche Toilette benutzen	14	62
59	12	1	Cold	Incompetent	Negative	0	0	Alcoholic	Kalten Kaffee/Tee trinken	14	62
59	13	1	Cold	Incompetent	Negative	7	0	Alcoholic	Computer stÃ¼rzt beim Schreiben eines Textes ab	14	62
59	14	1	Cold	Incompetent	Negative	14	0	Alcoholic	Ein Nachbar hÃ¶rt zu laut Musik	14	62
59	15	1	Cold	Incompetent	Negative	50	14	Alcoholic	Gebrochenes Herz nach Beziehungsende haben	14	62
59	16	1	Cold	Incompetent	Negative	0	0	Alcoholic	Von jemandem mit einer anderen Person verwechselt werden	14	62
59	17	1	Cold	Incompetent	Positive	27	9	Alcoholic	Erfolgreich eine Rede halten	14	62
59	18	1	Cold	Incompetent	Positive	9	2	Alcoholic	2 Stunden ein Kind hÃ¼ten und das Kind hat dabei Spass	14	62
59	19	1	Cold	Incompetent	Positive	25	9	Alcoholic	Einen Karaoke Contest gewinnen	14	62
59	20	1	Cold	Incompetent	Positive	29	0	Alcoholic	Einen Beststeller Ã¼ber das eigene Leben schreiben	14	62
59	21	1	Cold	Incompetent	Positive	50	20	Alcoholic	Ein Auto gewinnen	14	62
59	22	1	Cold	Incompetent	Positive	19	6	Alcoholic	20 CHF auf der Strasse finden	14	62
59	23	1	Cold	Incompetent	Positive	28	11	Alcoholic	Eine Sternschnuppe sehen	14	62
59	24	1	Cold	Incompetent	Positive	50	23	Alcoholic	Beim Sportwetten gewinnen	14	62
59	25	1	Cold	Incompetent	Negative	50	26	Alcoholic	Ehe endet in einer bitteren Scheidung	14	62
59	26	1	Cold	Incompetent	Negative	31	20	Alcoholic	50 CHF auf der Strasse verlieren	14	62
59	27	1	Cold	Incompetent	Negative	21	7	Alcoholic	Starke, kaum aushaltbare Zahnschmerzen bekommen	14	62
59	28	1	Cold	Incompetent	Negative	14	18	Alcoholic	Sich eine Verwundung zuziehen, die genÃ¤ht werden muss	14	62
59	29	1	Cold	Incompetent	Negative	20	7	Alcoholic	Zeuge des Ausraubens einer Bankfiliale werden	14	62
59	30	1	Cold	Incompetent	Negative	27	8	Alcoholic	FÃ¤lschlicherweise fÃ¼r ein ernstes Verbrechen beschuldigt werden	14	62
59	31	1	Cold	Incompetent	Negative	9	7	Alcoholic	Von einem Hund gebissen werden	14	62
59	32	1	Cold	Incompetent	Negative	6	0	Alcoholic	Bei einem starken Sturm beobachten, wie ein Baum auf ein Haus fÃ¤llt	14	62
60	1	3	Cold	Incompetent	Positive	40	24	Alcoholic	Umarmt werden	32	44
60	2	3	Cold	Incompetent	Positive	26	18	Alcoholic	Ein Freund gibt zuvor geliehenes Geld zurÃ¼ck	32	44
60	3	3	Cold	Incompetent	Positive	21	17	Alcoholic	Verwandte haben, die einen bei einem Familienfest freundlich begrÃ¼ssen	32	44
60	4	3	Cold	Incompetent	Positive	34	11	Alcoholic	Ein heisses Bad/Dusche nehmen, an einem kalten Tag	32	44
60	5	3	Cold	Incompetent	Positive	22	17	Alcoholic	Einen lustigen Witz hÃ¶ren	32	44
60	6	3	Cold	Incompetent	Positive	16	8	Alcoholic	Ein neuer Nachbar kommt sich vorstellen	32	44
60	7	3	Cold	Incompetent	Positive	31	17	Alcoholic	Ein Song den man besonders gern hat, im Radio hÃ¶ren	32	44
60	8	3	Cold	Incompetent	Positive	28	18	Alcoholic	Einen alten Freund zufÃ¤llig auf der Strasse treffen	32	44
60	9	3	Cold	Incompetent	Negative	26	13	Alcoholic	GeschÃ¤ft schliesst gerade, wenn man ankommt	32	44
60	10	3	Cold	Incompetent	Negative	7	4	Alcoholic	Gammliges Essen im KÃ¼hlschrank finden	32	44
60	11	3	Cold	Incompetent	Negative	2	3	Alcoholic	Eine Ã¶ffentliche Toilette benutzen	32	44
60	12	3	Cold	Incompetent	Negative	16	10	Alcoholic	Kalten Kaffee/Tee trinken	32	44
60	13	3	Cold	Incompetent	Negative	27	20	Alcoholic	Computer stÃ¼rzt beim Schreiben eines Textes ab	32	44
60	14	3	Cold	Incompetent	Negative	7	8	Alcoholic	Ein Nachbar hÃ¶rt zu laut Musik	32	44
60	15	3	Cold	Incompetent	Negative	39	16	Alcoholic	Gebrochenes Herz nach Beziehungsende haben	32	44
60	16	3	Cold	Incompetent	Negative	7	0	Alcoholic	Von jemandem mit einer anderen Person verwechselt werden	32	44
60	17	3	Cold	Incompetent	Positive	-26	-9	Alcoholic	Erfolgreich eine Rede halten	32	44
60	18	3	Cold	Incompetent	Positive	30	5	Alcoholic	2 Stunden ein Kind hÃ¼ten und das Kind hat dabei Spass	32	44
60	19	3	Cold	Incompetent	Positive	27	21	Alcoholic	Einen Karaoke Contest gewinnen	32	44
60	20	3	Cold	Incompetent	Positive	22	17	Alcoholic	Einen Beststeller Ã¼ber das eigene Leben schreiben	32	44
60	21	3	Cold	Incompetent	Positive	22	-4	Alcoholic	Ein Auto gewinnen	32	44
60	22	3	Cold	Incompetent	Positive	18	6	Alcoholic	20 CHF auf der Strasse finden	32	44
60	23	3	Cold	Incompetent	Positive	35	30	Alcoholic	Eine Sternschnuppe sehen	32	44
60	24	3	Cold	Incompetent	Positive	42	20	Alcoholic	Beim Sportwetten gewinnen	32	44
60	25	3	Cold	Incompetent	Negative	34	23	Alcoholic	Ehe endet in einer bitteren Scheidung	32	44
60	26	3	Cold	Incompetent	Negative	43	12	Alcoholic	50 CHF auf der Strasse verlieren	32	44
60	27	3	Cold	Incompetent	Negative	30	17	Alcoholic	Starke, kaum aushaltbare Zahnschmerzen bekommen	32	44
60	28	3	Cold	Incompetent	Negative	24	39	Alcoholic	Sich eine Verwundung zuziehen, die genÃ¤ht werden muss	32	44
60	29	3	Cold	Incompetent	Negative	-11	-11	Alcoholic	Zeuge des Ausraubens einer Bankfiliale werden	32	44
60	30	3	Cold	Incompetent	Negative	18	5	Alcoholic	FÃ¤lschlicherweise fÃ¼r ein ernstes Verbrechen beschuldigt werden	32	44
60	31	3	Cold	Incompetent	Negative	31	15	Alcoholic	Von einem Hund gebissen werden	32	44
60	32	3	Cold	Incompetent	Negative	5	9	Alcoholic	Bei einem starken Sturm beobachten, wie ein Baum auf ein Haus fÃ¤llt	32	44
61	1	1	Cold	Incompetent	Positive	41	26	Alcoholic	Umarmt werden	2	28
61	2	1	Cold	Incompetent	Positive	24	6	Alcoholic	Ein Freund gibt zuvor geliehenes Geld zurÃ¼ck	2	28
61	3	1	Cold	Incompetent	Positive	43	25	Alcoholic	Verwandte haben, die einen bei einem Familienfest freundlich begrÃ¼ssen	2	28
61	4	1	Cold	Incompetent	Positive	29	11	Alcoholic	Ein heisses Bad/Dusche nehmen, an einem kalten Tag	2	28
61	5	1	Cold	Incompetent	Positive	25	25	Alcoholic	Einen lustigen Witz hÃ¶ren	2	28
61	6	1	Cold	Incompetent	Positive	19	8	Alcoholic	Ein neuer Nachbar kommt sich vorstellen	2	28
61	7	1	Cold	Incompetent	Positive	49	31	Alcoholic	Ein Song den man besonders gern hat, im Radio hÃ¶ren	2	28
61	8	1	Cold	Incompetent	Positive	37	14	Alcoholic	Einen alten Freund zufÃ¤llig auf der Strasse treffen	2	28
61	9	1	Cold	Incompetent	Negative	43	14	Alcoholic	GeschÃ¤ft schliesst gerade, wenn man ankommt	2	28
61	10	1	Cold	Incompetent	Negative	32	18	Alcoholic	Gammliges Essen im KÃ¼hlschrank finden	2	28
61	11	1	Cold	Incompetent	Negative	22	36	Alcoholic	Eine Ã¶ffentliche Toilette benutzen	2	28
61	12	1	Cold	Incompetent	Negative	35	18	Alcoholic	Kalten Kaffee/Tee trinken	2	28
61	13	1	Cold	Incompetent	Negative	37	12	Alcoholic	Computer stÃ¼rzt beim Schreiben eines Textes ab	2	28
61	14	1	Cold	Incompetent	Negative	36	13	Alcoholic	Ein Nachbar hÃ¶rt zu laut Musik	2	28
61	15	1	Cold	Incompetent	Negative	34	27	Alcoholic	Gebrochenes Herz nach Beziehungsende haben	2	28
61	16	1	Cold	Incompetent	Negative	0	0	Alcoholic	Von jemandem mit einer anderen Person verwechselt werden	2	28
61	17	1	Cold	Incompetent	Positive	26	8	Alcoholic	Erfolgreich eine Rede halten	2	28
61	18	1	Cold	Incompetent	Positive	28	6	Alcoholic	2 Stunden ein Kind hÃ¼ten und das Kind hat dabei Spass	2	28
61	19	1	Cold	Incompetent	Positive	40	30	Alcoholic	Einen Karaoke Contest gewinnen	2	28
61	20	1	Cold	Incompetent	Positive	30	22	Alcoholic	Einen Beststeller Ã¼ber das eigene Leben schreiben	2	28
61	21	1	Cold	Incompetent	Positive	50	28	Alcoholic	Ein Auto gewinnen	2	28
61	22	1	Cold	Incompetent	Positive	37	9	Alcoholic	20 CHF auf der Strasse finden	2	28
61	23	1	Cold	Incompetent	Positive	46	31	Alcoholic	Eine Sternschnuppe sehen	2	28
61	24	1	Cold	Incompetent	Positive	47	28	Alcoholic	Beim Sportwetten gewinnen	2	28
61	25	1	Cold	Incompetent	Negative	37	15	Alcoholic	Ehe endet in einer bitteren Scheidung	2	28
61	26	1	Cold	Incompetent	Negative	45	25	Alcoholic	50 CHF auf der Strasse verlieren	2	28
61	27	1	Cold	Incompetent	Negative	0	32	Alcoholic	Starke, kaum aushaltbare Zahnschmerzen bekommen	2	28
61	28	1	Cold	Incompetent	Negative	31	21	Alcoholic	Sich eine Verwundung zuziehen, die genÃ¤ht werden muss	2	28
61	29	1	Cold	Incompetent	Negative	35	29	Alcoholic	Zeuge des Ausraubens einer Bankfiliale werden	2	28
61	30	1	Cold	Incompetent	Negative	48	25	Alcoholic	FÃ¤lschlicherweise fÃ¼r ein ernstes Verbrechen beschuldigt werden	2	28
61	31	1	Cold	Incompetent	Negative	44	26	Alcoholic	Von einem Hund gebissen werden	2	28
[truncated: 8,737 more rows]
